# Supplementary material for: catena-Poly[[(2,9-dieth­oxy-1,10-phen­anthroline-κ2 N,N′)cadmium(II)]-di-μ-dicyan­amido-κ4 N 1:N 5]
Source: Acta Crystallogr Sect E Struct Rep Online. 2008 Jul 19;64(Pt 8):m1037–8. doi: 10.1107/S1600536808021727 (PMC2961958; doi:10.1107/S1600536808021727)
Supplement: Supplementary file 2 [file e-64-m1037-Isup2.hkl]

# 
# h,k,l, Fc-squared, Fo-squared, sigma(Fo-squared) and status flag 
# 
data_I
_shelx_title ' 1 in Cc                          C2/c' 
_shelx_refln_list_code          4 
_shelx_F_calc_maximum      596.03 
_exptl_crystal_F_000      1024.00 
_reflns_d_resolution_high  0.7697 
 
loop_ 
 _symmetry_equiv_pos_as_xyz 
 'x, y, z' 
 '-x, y, -z+1/2' 
 'x+1/2, y+1/2, z' 
 '-x+1/2, y+1/2, -z+1/2' 
 '-x, -y, -z' 
 'x, -y, z-1/2' 
 '-x+1/2, -y+1/2, -z' 
 'x+1/2, -y+1/2, z-1/2' 
 
_cell_length_a    14.3605 
_cell_length_b    12.4386 
_cell_length_c    11.7582 
_cell_angle_alpha  90.000 
_cell_angle_beta  106.676 
_cell_angle_gamma  90.000 
 
_shelx_F_squared_multiplier     1.000 
 
loop_ 
 _refln_index_h 
 _refln_index_k 
 _refln_index_l 
 _refln_F_squared_calc 
 _refln_F_squared_meas 
 _refln_F_squared_sigma 
 _refln_observed_status 
   4   0   0     5063.21     6137.90     83.16 o 
   6   0   0     8881.57     8458.59    114.89 o 
   8   0   0    18839.07    18715.42    243.72 o 
  10   0   0     5867.07     5531.20     88.63 o 
  12   0   0       40.12       34.74      7.39 o 
   1   1   0       23.21       15.71      2.46 o 
   3   1   0     1347.78     1503.13     17.13 o 
   5   1   0       61.29       47.07      7.39 o 
   7   1   0      606.14      597.32     12.34 o 
   9   1   0     5111.13     5020.77     56.35 o 
  11   1   0     2660.38     2715.19     38.54 o 
  13   1   0      253.69      283.45     15.87 o 
   0   2   0    10792.09    10962.01    139.23 o 
   2   2   0     2874.00     2947.84     30.95 o 
   4   2   0    11500.22    11493.46     67.65 o 
   6   2   0    13496.59    13518.82    102.80 o 
   8   2   0     6644.48     6773.08     57.62 o 
  10   2   0     3707.79     3760.61     38.27 o 
  12   2   0      678.35      692.87     20.93 o 
  14   2   0      725.82      730.66     17.30 o 
  16   2   0      775.88      826.63     35.29 o 
   1   3   0    23047.09    22186.94    479.24 o 
   3   3   0     1304.96     1242.63     14.26 o 
   5   3   0    13898.93    13612.77     99.37 o 
   7   3   0    15982.91    16469.09    166.39 o 
   9   3   0     7144.06     6976.60     55.78 o 
  11   3   0     1610.67     1579.64     19.74 o 
  13   3   0      987.49     1054.33     26.41 o 
  15   3   0     1107.25     1130.29     22.86 o 
  17   3   0      255.41      195.31     19.97 o 
   0   4   0      221.71      301.40      7.93 o 
   2   4   0       70.93       69.50      6.89 o 
   4   4   0       18.76       10.28      4.22 o 
   6   4   0      191.30      195.12      4.74 o 
   8   4   0      189.23      199.65      5.68 o 
  10   4   0      119.57      126.43      6.71 o 
  12   4   0       99.95       91.15      6.51 o 
  14   4   0       81.54       61.33      8.30 o 
  16   4   0        8.70        9.30      9.03 o 
   1   5   0    19181.49    18240.50    318.25 o 
   3   5   0    19145.00    18338.42    139.20 o 
   5   5   0     8665.88     8690.81     80.53 o 
   7   5   0     8216.85     8267.75     71.43 o 
   9   5   0     5859.54     5905.66     69.63 o 
  11   5   0     2940.56     2862.94     43.96 o 
  13   5   0      946.04      895.61     23.75 o 
  15   5   0      383.51      436.76     24.34 o 
   0   6   0     4725.60     4981.23    117.89 o 
   2   6   0    13137.72    13437.60    116.64 o 
   4   6   0     2933.75     2914.61     31.03 o 
   6   6   0      400.50      351.16      9.31 o 
   8   6   0     2445.67     2511.12     30.79 o 
  10   6   0     1491.17     1550.96     29.85 o 
  12   6   0      340.92      326.57     14.39 o 
  14   6   0      103.57      107.99     10.05 o 
  16   6   0      300.07      313.23     18.05 o 
   1   7   0     5103.49     4936.24     38.54 o 
   3   7   0     7595.54     7450.36     54.00 o 
   5   7   0     1978.02     1977.05     25.39 o 
   7   7   0      408.44      399.69     10.95 o 
   9   7   0      852.90      786.10     16.52 o 
  11   7   0     1027.00     1013.20     25.30 o 
  13   7   0      356.62      327.88     15.44 o 
  15   7   0      191.00      160.67     21.61 o 
   0   8   0     6671.04     6482.38     69.71 o 
   2   8   0    14552.75    14020.76     95.83 o 
   4   8   0     7941.85     8020.87     71.47 o 
   6   8   0     3261.50     3310.66     37.94 o 
   8   8   0     3037.29     2967.15     36.63 o 
  10   8   0     1638.81     1652.28     26.82 o 
  12   8   0     1810.90     1843.96     68.11 o 
  14   8   0      535.10      482.15     19.88 o 
   1   9   0      793.82      745.86     13.05 o 
   3   9   0      308.23      289.92     14.18 o 
   5   9   0       10.29       18.68      4.62 o 
   7   9   0       20.87       24.62      4.42 o 
   9   9   0      279.36      281.35     11.03 o 
  11   9   0      265.45      279.54     21.88 o 
  13   9   0       98.10       82.22      9.86 o 
   0  10   0      484.25      459.38     42.95 o 
   2  10   0     1038.63     1063.51     26.56 o 
   4  10   0     6187.27     6238.48     61.98 o 
   6  10   0     3675.47     3574.46     42.61 o 
   8  10   0     1632.69     1573.87     26.68 o 
  10  10   0     1645.71     1647.05     28.77 o 
  12  10   0     1651.47     1615.91     53.34 o 
  14  10   0      430.63      447.17     20.65 o 
   1  11   0     6145.07     6047.91     78.34 o 
   3  11   0     3564.04     3423.64     41.23 o 
   5  11   0     1487.39     1464.58     25.32 o 
   7  11   0     1715.10     1630.92     27.70 o 
   9  11   0      584.48      573.07     16.67 o 
  11  11   0      116.13      114.29     24.34 o 
  13  11   0      148.60      156.88     13.64 o 
   0  12   0     1418.48     1350.18     44.31 o 
   2  12   0      825.67      867.63     24.94 o 
   4  12   0      308.16      267.69     10.73 o 
   6  12   0      163.26      131.29     12.51 o 
   8  12   0       92.39      115.55      8.49 o 
  10  12   0       65.06       71.28     10.39 o 
   1  13   0     3364.77     3391.09     56.67 o 
   3  13   0     2282.41     2330.53     54.43 o 
   5  13   0     1584.67     1573.82     28.28 o 
   7  13   0     1191.04     1155.36     24.84 o 
   9  13   0      873.73      899.69     27.94 o 
   0  14   0      291.80      302.53     22.70 o 
   2  14   0       41.07       46.65      8.61 o 
   4  14   0       12.29       15.59     18.87 o 
   6  14   0      145.21      122.99      9.18 o 
   8  14   0      158.86      142.32     10.24 o 
   1  15   0      671.30      773.42     32.00 o 
   3  15   0      423.64      448.67     22.16 o 
   5  15   0      217.38      207.20     26.53 o 
   0  16   0      842.14      835.11     41.03 o 
   2  16   0      567.96      555.19     35.01 o 
 -17   1   1      756.67      777.12     32.82 o 
 -15   1   1      676.14      665.62     19.88 o 
 -13   1   1     1385.96     1372.41     24.32 o 
 -11   1   1     2356.22     2360.41     27.82 o 
  -9   1   1     6097.26     6154.32     55.83 o 
  -7   1   1    15834.85    15826.35    119.00 o 
  -5   1   1     2930.22     2882.73     22.17 o 
  -3   1   1    31594.86    30497.64    389.17 o 
  -1   1   1    53340.72    47513.45    517.78 o 
   1   1   1    13030.95    14415.96    183.00 o 
   3   1   1    36995.25    37325.20    270.41 o 
   5   1   1     2922.74     2734.43     25.49 o 
   7   1   1     7119.16     6972.53     71.34 o 
   9   1   1     7243.79     7313.57    135.54 o 
  11   1   1     2604.74     2557.01     30.55 o 
  13   1   1     2287.57     2222.18     38.20 o 
  15   1   1      603.83      685.98     21.65 o 
 -18   2   1      120.52      115.43     15.59 o 
 -16   2   1      498.27      456.06     18.73 o 
 -14   2   1      970.66      892.28     22.26 o 
 -12   2   1     1490.42     1620.56     23.11 o 
 -10   2   1      870.88      873.73     12.39 o 
  -8   2   1     6656.28     6597.54     48.06 o 
  -6   2   1    19754.83    19996.72    127.88 o 
  -4   2   1     2508.06     2528.50     17.17 o 
  -2   2   1     1359.87     1345.25     10.19 o 
   0   2   1    12125.01    12701.14     81.25 o 
   2   2   1    68461.78    63260.77    397.64 o 
   4   2   1     6327.15     6373.66     70.17 o 
   6   2   1      133.27      119.60     11.81 o 
   8   2   1     7352.08     7558.38     56.13 o 
  10   2   1     4433.25     4347.46     38.08 o 
  12   2   1     1297.43     1142.82     20.53 o 
  14   2   1      242.92      255.63     13.14 o 
  16   2   1       71.36       86.18      8.25 o 
 -17   3   1      342.47      316.65     16.82 o 
 -15   3   1       77.67       87.07      9.56 o 
 -13   3   1      182.56      185.27      8.72 o 
 -11   3   1     1147.83     1067.11     15.51 o 
  -9   3   1     3221.23     3104.34     28.59 o 
  -7   3   1     1149.52     1185.11     11.62 o 
  -5   3   1      156.10      145.31      2.66 o 
  -3   3   1     6458.28     6637.00     52.48 o 
  -1   3   1    14022.41    13799.06    173.48 o 
   1   3   1      122.00      139.72     14.62 o 
   3   3   1      332.98      336.34      5.84 o 
   5   3   1     8637.08     8670.20     60.13 o 
   7   3   1     4856.53     4732.38     37.60 o 
   9   3   1      602.64      567.38     10.19 o 
  11   3   1      139.65      158.72      7.73 o 
  13   3   1     1024.69     1023.44     20.40 o 
  15   3   1      477.70      461.59     18.24 o 
  17   3   1       55.53       68.67     15.32 o 
 -16   4   1      558.92      567.03     21.57 o 
 -14   4   1     1227.91     1272.57     23.63 o 
 -12   4   1     1216.17     1200.32     38.63 o 
 -10   4   1     4529.88     4413.53     38.40 o 
  -8   4   1    23197.48    23555.48    154.87 o 
  -6   4   1    25335.99    25508.68    147.45 o 
  -4   4   1     7146.27     6806.63     47.82 o 
  -2   4   1     6463.29     6193.21     47.25 o 
   0   4   1    26454.24    24642.25    395.70 o 
   2   4   1    45502.82    43617.03    433.35 o 
   4   4   1    33474.94    34512.59    217.88 o 
   6   4   1    10108.21    10306.94     71.50 o 
   8   4   1     6911.10     6804.79     59.15 o 
  10   4   1     5241.36     5221.50     65.07 o 
  12   4   1     1368.03     1342.12     40.21 o 
  14   4   1       60.78       57.33      7.73 o 
  16   4   1       91.19      114.54     25.17 o 
 -17   5   1      115.83       79.33     15.04 o 
 -15   5   1       87.94       77.48      7.51 o 
 -13   5   1       95.18      104.54      7.35 o 
 -11   5   1       11.05       25.99      4.28 o 
  -9   5   1      231.17      255.03     14.09 o 
  -7   5   1      105.64      107.88      9.52 o 
  -5   5   1     2300.19     2277.17     20.33 o 
  -3   5   1      225.37      268.77      6.78 o 
  -1   5   1      109.65      140.64      3.67 o 
   1   5   1     7952.09     8428.80     58.17 o 
   3   5   1       82.12       91.76      4.14 o 
   5   5   1     2482.77     2733.87     31.43 o 
   7   5   1      204.68      200.51      7.42 o 
   9   5   1     1083.49     1072.97     35.83 o 
  11   5   1      156.32      144.50      9.65 o 
  13   5   1       78.47       75.81     16.28 o 
  15   5   1      736.08      770.48     24.62 o 
 -16   6   1      513.68      530.39     30.91 o 
 -14   6   1      593.69      599.35     20.10 o 
 -12   6   1     1122.22     1042.73     24.95 o 
 -10   6   1     2036.79     1927.75     35.01 o 
  -8   6   1     1222.53     1179.86     18.76 o 
  -6   6   1     1333.64     1188.89     17.76 o 
  -4   6   1     7167.75     7470.70     79.37 o 
  -2   6   1    15312.32    15536.95    226.31 o 
   0   6   1    21328.79    20932.09    135.56 o 
   2   6   1     1752.55     1556.23     15.71 o 
   4   6   1      857.08      691.52     12.79 o 
   6   6   1     3975.68     3860.30     40.38 o 
   8   6   1     3185.01     3109.84     36.27 o 
  10   6   1     1964.57     1895.63     34.60 o 
  12   6   1     1613.38     1691.29     43.08 o 
  14   6   1     1793.79     1748.53     37.45 o 
  16   6   1      701.45      669.99     24.34 o 
 -15   7   1      784.24      791.89     24.81 o 
 -13   7   1      601.71      621.45     20.37 o 
 -11   7   1      569.92      541.12     17.94 o 
  -9   7   1     3318.20     3314.22     38.34 o 
  -7   7   1     6613.56     6720.76     62.21 o 
  -5   7   1     8987.82     8966.00     76.93 o 
  -3   7   1     2502.55     2520.96     28.62 o 
  -1   7   1     8023.49     8041.35     83.15 o 
   1   7   1    22512.65    22039.69    143.62 o 
   3   7   1     6981.74     7227.28     53.09 o 
   5   7   1     4292.87     4358.31     54.24 o 
   7   7   1     1631.23     1639.43     52.12 o 
   9   7   1     2732.78     2655.77     49.77 o 
  11   7   1     2522.25     2505.43     43.38 o 
  13   7   1      170.49      168.53     12.14 o 
  15   7   1      131.67      133.16     12.17 o 
 -14   8   1        0.36       -6.21      4.14 o 
 -12   8   1      239.82      233.83     15.32 o 
 -10   8   1      254.57      286.76     10.63 o 
  -8   8   1       28.08       29.80      4.16 o 
  -6   8   1        0.69        2.80      2.59 o 
  -4   8   1      578.93      580.36     12.74 o 
  -2   8   1     2362.80     2384.16     22.92 o 
   0   8   1      200.18      207.41      7.36 o 
   2   8   1        0.74        5.12      3.85 o 
   4   8   1      187.31      184.55      7.49 o 
   6   8   1      428.88      428.11     11.84 o 
   8   8   1      452.09      453.71     13.00 o 
  10   8   1        8.92        6.92      3.89 o 
  12   8   1        1.30        1.69      4.67 o 
  14   8   1       68.59       55.51      9.15 o 
 -15   9   1      401.23      426.13     19.93 o 
 -13   9   1      658.37      656.70     22.87 o 
 -11   9   1     1762.47     1711.21     35.68 o 
  -9   9   1     3619.85     3546.37     42.86 o 
  -7   9   1     3254.65     3080.46     37.61 o 
  -5   9   1     5871.73     5750.44     56.73 o 
  -3   9   1     6116.21     6135.75     58.75 o 
  -1   9   1     9830.33     9839.61     71.57 o 
   1   9   1    12009.51    11759.15     83.56 o 
   3   9   1     4380.25     4264.15     54.76 o 
   5   9   1     4857.75     4659.64     61.43 o 
   7   9   1     4111.86     3996.30     46.05 o 
   9   9   1     2820.14     2709.75     37.22 o 
  11   9   1     1371.69     1311.76     25.67 o 
  13   9   1      289.14      299.50     17.51 o 
 -14  10   1      141.63      123.26     12.27 o 
 -12  10   1      250.56      246.54     14.99 o 
 -10  10   1      871.03      856.67     31.46 o 
  -8  10   1      460.94      429.06     23.75 o 
  -6  10   1      236.06      234.80      9.48 o 
  -4  10   1      342.88      357.46     11.16 o 
  -2  10   1      488.66      506.65     12.63 o 
   0  10   1     2301.52     2255.60     24.02 o 
   2  10   1      430.23      454.56     12.31 o 
   4  10   1      152.09      152.78      7.94 o 
   6  10   1     1259.63     1225.48     27.54 o 
   8  10   1      977.85      904.01     21.48 o 
  10  10   1      719.53      701.82     20.07 o 
  12  10   1      106.50      110.45     11.30 o 
 -13  11   1      423.44      407.88     19.77 o 
 -11  11   1      360.81      375.03     17.79 o 
  -9  11   1      440.44      428.35     18.07 o 
  -7  11   1     2151.34     2277.36     33.47 o 
  -5  11   1     3120.82     3041.43     38.76 o 
  -3  11   1      104.99       85.02      6.39 o 
  -1  11   1        9.94        8.48      7.11 o 
   1  11   1     3093.63     3110.70     50.00 o 
   3  11   1     4357.66     4130.23     56.55 o 
   5  11   1     1122.32     1157.88     28.82 o 
   7  11   1      780.42      740.41     26.38 o 
   9  11   1      966.73      954.52     22.21 o 
  11  11   1      492.24      479.76     20.30 o 
 -12  12   1      229.50      227.89     15.65 o 
 -10  12   1      897.64      857.30     26.87 o 
  -8  12   1     1299.29     1283.11     25.32 o 
  -6  12   1     1601.07     1624.03     27.88 o 
  -4  12   1     2855.62     2802.67     38.87 o 
  -2  12   1     3323.90     3321.09     53.95 o 
   0  12   1     2610.54     2617.56     46.52 o 
   2  12   1     2176.14     2148.92     41.39 o 
   4  12   1     2572.24     2565.58     36.44 o 
   6  12   1     1932.65     1870.42     31.08 o 
   8  12   1      565.98      591.75     17.36 o 
  10  12   1      437.61      438.15     16.00 o 
  -9  13   1        0.73       -2.03      5.64 o 
  -7  13   1        5.08       -0.26      3.96 o 
  -5  13   1        5.61        0.59      9.23 o 
  -3  13   1        2.79        8.53      6.02 o 
  -1  13   1       17.44       17.38     11.49 o 
   1  13   1        6.93       12.03      5.60 o 
   3  13   1        7.60        6.83     13.40 o 
   5  13   1       30.80       23.81      5.21 o 
   7  13   1        5.14        4.33      4.29 o 
   9  13   1       14.39       25.35      6.30 o 
  -8  14   1      230.60      222.43     15.07 o 
  -6  14   1      547.31      553.77     17.08 o 
  -4  14   1     1484.39     1488.53     36.05 o 
  -2  14   1     2154.69     2197.86     45.06 o 
   0  14   1     2081.31     2145.80     50.47 o 
   2  14   1     1122.95     1135.19     33.10 o 
   4  14   1      340.31      317.86     16.92 o 
   6  14   1      580.92      581.81     18.08 o 
   8  14   1      894.21      921.12     23.77 o 
  -5  15   1      363.45      351.14     18.43 o 
  -3  15   1      765.72      760.60     26.36 o 
  -1  15   1      806.49      814.78     27.56 o 
   1  15   1      570.62      562.84     22.92 o 
   3  15   1      914.10     1032.79     31.33 o 
   5  15   1      732.75      777.06     27.46 o 
  -2  16   1       70.38       62.90     10.35 o 
   0  16   1      236.47      246.05     17.78 o 
 -16   0   2       97.39      110.51     13.68 o 
 -14   0   2     1678.89     1618.79     43.49 o 
 -12   0   2     3249.44     3119.28     34.42 o 
 -10   0   2     4054.74     4095.75     39.57 o 
  -8   0   2      441.82      449.08     10.98 o 
  -6   0   2    33777.35    34732.14    251.86 o 
  -4   0   2   355246.56   266200.28   3559.41 o 
  -2   0   2    60270.26    59432.08    630.78 o 
   2   0   2    27378.94    26809.93    333.44 o 
   4   0   2    22987.01    21742.38    275.45 o 
   6   0   2     5414.29     5159.46     78.78 o 
   8   0   2      102.83       77.68      8.21 o 
  10   0   2     6180.05     6305.31    101.76 o 
  12   0   2     4941.39     5067.28     91.09 o 
  16   0   2      445.51      496.47     29.27 o 
 -17   1   2       68.93       62.91     12.31 o 
 -15   1   2      809.44      800.21     20.85 o 
 -13   1   2     1139.32     1063.79     19.00 o 
 -11   1   2      373.00      365.57      8.08 o 
  -9   1   2      637.25      647.77      9.76 o 
  -7   1   2       10.21       12.08      1.62 o 
  -5   1   2     1313.48     1330.64     11.27 o 
  -3   1   2     1474.66     1583.37     13.85 o 
  -1   1   2      896.33      827.54      6.96 o 
   1   1   2     3536.87     3668.59     37.13 o 
   3   1   2       23.20       30.60      2.80 o 
   5   1   2     6432.88     6500.73     53.52 o 
   7   1   2     6310.42     6736.39     57.68 o 
   9   1   2     1979.59     2120.86     25.87 o 
  11   1   2      616.50      658.41     12.50 o 
  13   1   2       37.30       28.99      8.75 o 
  15   1   2       45.62       33.10     10.67 o 
 -18   2   2      177.85      210.94     14.78 o 
 -16   2   2      452.94      415.59     17.02 o 
 -14   2   2     1398.74     1386.54     23.28 o 
 -12   2   2      839.62      841.53     15.47 o 
 -10   2   2     2649.04     2622.47     26.41 o 
  -8   2   2     8375.48     8493.26     80.50 o 
  -6   2   2    12208.74    12175.38     80.21 o 
  -4   2   2     3939.60     3664.51     21.86 o 
  -2   2   2     1346.74     1607.76     10.86 o 
   0   2   2    16394.72    17055.41     97.14 o 
   2   2   2    45478.64    45573.45    272.25 o 
   4   2   2    15932.66    16182.07    188.47 o 
   6   2   2     5036.28     5110.10     44.96 o 
   8   2   2     1182.58     1162.77     16.87 o 
  10   2   2     3231.38     3118.21     34.75 o 
  12   2   2     2902.50     2950.00     46.32 o 
  14   2   2      368.55      349.10     15.65 o 
  16   2   2      257.38      272.60     15.86 o 
 -17   3   2      434.50      475.14     29.78 o 
 -15   3   2      939.24      919.04     20.93 o 
 -13   3   2     1211.83     1144.72     29.84 o 
 -11   3   2     2425.18     2415.69     28.66 o 
  -9   3   2     7471.79     7633.86     65.14 o 
  -7   3   2     8022.23     8402.02     61.20 o 
  -5   3   2    14543.76    14767.25     85.64 o 
  -3   3   2     2791.56     2408.51     15.68 o 
  -1   3   2      377.57      363.95      5.77 o 
   1   3   2    37828.50    37783.77    338.91 o 
   3   3   2    42178.83    42807.28    267.85 o 
   5   3   2    11712.98    12044.20     82.07 o 
   7   3   2     1858.59     1817.80     22.16 o 
   9   3   2     3901.27     3872.48     58.16 o 
  11   3   2     4938.36     4987.24     52.46 o 
  13   3   2      724.05      689.26     21.17 o 
  15   3   2      126.75      140.80     11.78 o 
 -16   4   2        3.00       -3.99      3.72 o 
 -14   4   2       19.39       24.15      6.27 o 
 -12   4   2      197.41      202.89     11.17 o 
 -10   4   2      183.71      174.40      6.12 o 
  -8   4   2      128.97      130.02      4.88 o 
  -6   4   2      150.38      189.08      4.36 o 
  -4   4   2        5.66        1.95      2.70 o 
  -2   4   2        3.29        3.68      2.92 o 
   0   4   2       87.99      104.32      3.24 o 
   2   4   2      521.66      614.20     11.33 o 
   4   4   2       41.26       35.32      2.65 o 
   6   4   2      256.33      262.09      6.18 o 
   8   4   2      508.85      503.58     10.84 o 
  10   4   2      178.26      150.11      9.67 o 
  12   4   2       33.56       40.76      6.54 o 
  14   4   2       36.09       32.96      6.82 o 
  16   4   2       10.53        7.37      6.64 o 
 -17   5   2      312.07      329.44     14.35 o 
 -15   5   2      915.38      862.86     25.99 o 
 -13   5   2     1543.16     1502.59     25.52 o 
 -11   5   2     2223.19     2239.47     30.39 o 
  -9   5   2     4869.10     4778.27     48.50 o 
  -7   5   2    12873.85    12720.50     87.02 o 
  -5   5   2    12211.09    12105.84     82.08 o 
  -3   5   2     8422.26     7906.59     54.99 o 
  -1   5   2    17390.98    17132.55     99.56 o 
   1   5   2    23444.53    23894.50    136.92 o 
   3   5   2    18544.26    19010.64    124.24 o 
   5   5   2     5844.65     5955.42     45.31 o 
   7   5   2     6552.47     6544.84     61.17 o 
   9   5   2     4362.41     4110.32     55.60 o 
  11   5   2     1502.39     1538.89     34.19 o 
  13   5   2      825.51      871.13     25.00 o 
  15   5   2      525.41      550.10     21.45 o 
 -16   6   2      173.38      165.22     18.87 o 
 -14   6   2      459.57      423.24     16.55 o 
 -12   6   2      504.25      505.43     20.24 o 
 -10   6   2       81.97       80.33      7.16 o 
  -8   6   2     2643.09     2516.12     29.61 o 
  -6   6   2     9187.64     9188.96     77.19 o 
  -4   6   2     2175.55     2210.32     25.27 o 
  -2   6   2     6336.19     6442.63     50.18 o 
   0   6   2     5994.13     6200.54     40.36 o 
   2   6   2     2314.72     2134.46     20.32 o 
   4   6   2     3370.83     3549.83     30.14 o 
   6   6   2     1723.89     1821.13     25.00 o 
   8   6   2     1318.73     1215.58     20.89 o 
  10   6   2      593.63      544.09     17.98 o 
  12   6   2      784.30      778.11     23.38 o 
  14   6   2      819.51      836.23     25.99 o 
 -15   7   2      270.30      315.11     23.80 o 
 -13   7   2      288.94      321.12     28.99 o 
 -11   7   2      239.61      231.09     11.88 o 
  -9   7   2     1066.06     1019.65     18.16 o 
  -7   7   2     3384.12     3343.64     36.57 o 
  -5   7   2     2558.62     2509.46     29.15 o 
  -3   7   2     4268.03     4233.79     41.64 o 
  -1   7   2     9023.50     8752.04     71.14 o 
   1   7   2     3856.75     3763.05     27.37 o 
   3   7   2      717.61      720.78     10.57 o 
   5   7   2      903.79      898.93     16.63 o 
   7   7   2     2289.76     2286.66     30.58 o 
   9   7   2     1057.65     1052.34     25.26 o 
  11   7   2      619.58      604.23     20.31 o 
  13   7   2      577.99      558.45     21.04 o 
  15   7   2      200.84      209.11     14.77 o 
 -16   8   2      531.96      496.20     32.00 o 
 -14   8   2      467.81      486.18     19.38 o 
 -12   8   2     1021.26     1022.71     26.51 o 
 -10   8   2     1467.19     1509.34     31.12 o 
  -8   8   2     5207.77     5178.20     52.67 o 
  -6   8   2     8704.79     8472.95     82.88 o 
  -4   8   2     3394.09     3405.72     37.03 o 
  -2   8   2    11179.00    11174.59     78.63 o 
   0   8   2    13835.19    13912.62     95.73 o 
   2   8   2     8833.87     9005.73     81.83 o 
   4   8   2     3078.21     3070.66     35.97 o 
   6   8   2     1779.06     1807.92     32.97 o 
   8   8   2     5487.24     5386.15     57.32 o 
  10   8   2     2163.56     2064.35     32.16 o 
  12   8   2      519.84      537.15     20.37 o 
  14   8   2      512.98      533.30     21.82 o 
 -15   9   2      108.34      108.32     17.23 o 
 -13   9   2      154.45      155.43     12.14 o 
 -11   9   2        2.50        2.65      4.53 o 
  -9   9   2        8.57       14.82      9.57 o 
  -7   9   2      332.13      334.79     10.85 o 
  -5   9   2      562.10      591.43     13.83 o 
  -3   9   2     1477.91     1452.83     21.91 o 
  -1   9   2      176.30      161.15      6.70 o 
   1   9   2      404.09      396.82     10.30 o 
   3   9   2       98.74      135.76      7.08 o 
   5   9   2        6.47        6.78      3.00 o 
   7   9   2      338.66      288.22     10.95 o 
   9   9   2      550.64      519.96     15.47 o 
  11   9   2       27.97        9.90      5.79 o 
  13   9   2        1.12       -3.28      4.84 o 
 -14  10   2      465.58      496.93     28.72 o 
 -12  10   2      492.54      474.14     37.20 o 
 -10  10   2     1837.94     1738.63     36.26 o 
  -8  10   2     4155.28     4099.79     47.30 o 
  -6  10   2      738.97      745.24     16.56 o 
  -4  10   2      529.27      494.92     13.01 o 
  -2  10   2      979.47     1014.02     18.43 o 
   0  10   2     7028.14     6992.90     55.39 o 
   2  10   2     4462.24     4485.52    115.84 o 
   4  10   2     2942.31     2827.72     36.52 o 
   6  10   2     3892.53     3673.75     44.93 o 
   8  10   2     3805.14     3610.20     46.06 o 
  10  10   2      984.46      999.14     22.83 o 
  12  10   2      250.64      257.87     15.72 o 
 -13  11   2      126.66      125.51     12.25 o 
 -11  11   2      488.10      466.22     19.54 o 
  -9  11   2      921.73      924.00     25.92 o 
  -7  11   2     2926.76     2946.65     38.93 o 
  -5  11   2     4097.63     3934.06     93.60 o 
  -3  11   2     4498.47     4522.96     49.60 o 
  -1  11   2     3455.97     3426.48     53.08 o 
   1  11   2     2532.20     2448.22     32.83 o 
   3  11   2     3042.75     2981.02     57.83 o 
   5  11   2      924.50      893.92     19.85 o 
   7  11   2      270.94      293.85     12.05 o 
   9  11   2      445.73      456.92     15.83 o 
  11  11   2      318.89      295.61     13.57 o 
 -12  12   2       49.42       38.87      8.90 o 
 -10  12   2      152.86      147.26     12.53 o 
  -8  12   2      124.64      121.45     10.93 o 
  -6  12   2      271.90      306.97     12.01 o 
  -4  12   2     1058.24     1064.53     21.31 o 
  -2  12   2     1399.62     1445.69     51.42 o 
   0  12   2      529.40      533.74     19.43 o 
   2  12   2       50.70       57.73     11.76 o 
   4  12   2      164.89      190.66     11.41 o 
   6  12   2      242.32      248.76     11.41 o 
   8  12   2      104.97      109.16      8.93 o 
  10  12   2       54.00       62.16      8.01 o 
 -11  13   2      520.89      523.34     22.40 o 
  -9  13   2     1069.43     1086.72     30.83 o 
  -7  13   2     1475.41     1500.82     34.80 o 
  -5  13   2     1872.45     1935.23     39.77 o 
  -3  13   2     2841.31     2766.51     49.50 o 
  -1  13   2     3054.99     3077.01     53.16 o 
   1  13   2     2077.89     2115.01     42.82 o 
   3  13   2     1567.84     1528.54     36.16 o 
   5  13   2     1560.92     1560.43     28.96 o 
   7  13   2     1218.13     1220.65     26.31 o 
   9  13   2      778.92      803.05     22.29 o 
  -8  14   2       34.74       18.03      8.07 o 
  -6  14   2        7.34        6.14      7.31 o 
  -4  14   2      144.86      139.70     25.30 o 
  -2  14   2       90.80      100.59     29.41 o 
   0  14   2       29.25       28.46      7.06 o 
   2  14   2      150.45      137.12     12.04 o 
   4  14   2      256.36      218.79     14.98 o 
   6  14   2      164.58      166.35     11.79 o 
  -5  15   2      471.57      507.22     56.35 o 
  -3  15   2      519.69      538.15     27.35 o 
  -1  15   2      470.93      518.56     22.13 o 
   1  15   2      354.92      342.85     18.46 o 
   3  15   2      484.50      510.72     22.24 o 
   5  15   2      558.24      577.49     24.18 o 
   0  16   2      937.58      962.91     31.42 o 
 -17   1   3      331.92      361.62     22.70 o 
 -15   1   3     1058.70     1087.87     23.15 o 
 -13   1   3     2060.69     2110.85     28.79 o 
 -11   1   3     2370.19     2280.02     20.84 o 
  -9   1   3     1390.89     1376.58     24.74 o 
  -7   1   3    25602.73    26128.98    391.61 o 
  -5   1   3    31985.38    32549.78    183.86 o 
  -3   1   3     2865.88     3061.94     34.15 o 
  -1   1   3    23546.34    23775.56    134.45 o 
   1   1   3     9878.47     9776.77     80.91 o 
   3   1   3    23840.87    24264.05    217.11 o 
   5   1   3     8661.99     8731.11    118.72 o 
   7   1   3     3643.73     3540.28     35.03 o 
   9   1   3     8144.74     8017.81     70.03 o 
  11   1   3     2852.97     2889.93     44.59 o 
  13   1   3     1528.08     1536.46     45.95 o 
  15   1   3      675.97      748.12     35.29 o 
 -18   2   3      170.13      165.86     13.55 o 
 -16   2   3      404.41      441.41     17.30 o 
 -14   2   3      627.39      678.60     15.91 o 
 -12   2   3     1910.04     1810.69     25.51 o 
 -10   2   3     2438.51     2363.61     20.81 o 
  -8   2   3     2225.10     2301.49     19.10 o 
  -6   2   3     4742.33     4701.12     37.19 o 
  -4   2   3     5828.94     5936.40     37.47 o 
  -2   2   3    36241.88    37129.31    176.65 o 
   0   2   3     9053.71     9067.44     54.16 o 
   2   2   3     2523.76     2638.35     25.55 o 
   4   2   3    14326.06    14960.75    139.14 o 
   6   2   3     5658.94     5818.25     63.16 o 
   8   2   3     2838.52     2657.08     36.99 o 
  10   2   3     1170.61     1214.18     24.30 o 
  12   2   3      526.08      575.20     19.24 o 
  14   2   3      351.49      349.60     16.34 o 
  16   2   3      155.85      200.78     20.52 o 
 -17   3   3       93.85       96.64      8.65 o 
 -15   3   3      381.30      338.80     12.83 o 
 -13   3   3      391.09      347.66     11.03 o 
 -11   3   3      289.91      309.38      8.01 o 
  -9   3   3      413.20      412.91      9.04 o 
  -7   3   3     3998.31     4135.31     29.21 o 
  -5   3   3     8350.46     8266.57     43.28 o 
  -3   3   3       10.99       31.74      3.95 o 
  -1   3   3       43.20       70.26      2.36 o 
   1   3   3    11968.24    12433.91     73.39 o 
   3   3   3    15417.26    15648.42    103.58 o 
   5   3   3     1136.96     1136.31     21.16 o 
   7   3   3       61.01       71.28      5.65 o 
   9   3   3     2522.29     2480.82     30.43 o 
  11   3   3     1457.40     1487.18     30.95 o 
  13   3   3      135.68      138.28     11.12 o 
  15   3   3      178.77      215.53     14.58 o 
 -18   4   3      225.05      225.30     12.34 o 
 -16   4   3      465.46      475.90     22.87 o 
 -14   4   3     1702.69     1649.11     30.83 o 
 -12   4   3     5357.07     5226.05     47.08 o 
 -10   4   3     5889.23     6056.04     49.35 o 
  -8   4   3     5663.84     5628.70     44.88 o 
  -6   4   3    13469.46    13516.51     68.61 o 
  -4   4   3    14224.67    13838.26     95.05 o 
  -2   4   3    16201.31    15807.69    126.84 o 
   0   4   3    31745.26    32869.23    216.33 o 
   2   4   3    32704.61    34375.35    217.43 o 
   4   4   3    18695.70    19096.27    127.22 o 
   6   4   3     7825.47     7943.11     59.46 o 
   8   4   3     2130.79     2198.14     27.24 o 
  10   4   3      470.65      475.01     28.45 o 
  12   4   3      603.91      617.12     16.74 o 
  14   4   3     1022.98     1096.87     29.87 o 
 -17   5   3        8.69       10.26      5.12 o 
 -15   5   3       19.41       19.28      5.58 o 
 -13   5   3        4.03        5.21      4.15 o 
 -11   5   3       31.16       34.71      4.53 o 
  -9   5   3      254.00      229.29      6.84 o 
  -7   5   3      342.68      340.37      6.48 o 
  -5   5   3      438.90      496.22      6.60 o 
  -3   5   3     2852.61     2998.63     22.34 o 
  -1   5   3     2508.75     2747.99     20.99 o 
   1   5   3     2890.65     3301.53     24.06 o 
   3   5   3     2163.58     2172.40     21.06 o 
   5   5   3     2835.53     2987.98     27.61 o 
   7   5   3       36.20       35.45      4.20 o 
   9   5   3       23.41       27.52      5.42 o 
  11   5   3     2319.07     2287.14     41.28 o 
  13   5   3     1396.84     1368.90     26.93 o 
  15   5   3        1.68       -7.73      5.60 o 
 -16   6   3      477.37      460.52     19.79 o 
 -14   6   3      613.04      595.85     17.38 o 
 -12   6   3      219.82      228.96      9.95 o 
 -10   6   3      608.80      617.09     17.55 o 
  -8   6   3     3316.38     3472.80     44.26 o 
  -6   6   3     9458.18     9759.51     81.15 o 
  -4   6   3    12944.97    12429.68     75.49 o 
  -2   6   3     1130.52      957.92     10.60 o 
   0   6   3     1572.09     1374.64     14.18 o 
   2   6   3     7855.29     7581.59     55.78 o 
   4   6   3     5189.17     5380.82     42.90 o 
   6   6   3     2434.76     2487.65     38.20 o 
   8   6   3     3183.82     3157.93     38.74 o 
  10   6   3     6111.78     6049.26     77.64 o 
  12   6   3     2444.61     2414.51     44.94 o 
  14   6   3      270.64      257.59     15.69 o 
 -15   7   3      352.55      330.05     16.80 o 
 -13   7   3     1006.53      981.74     25.56 o 
 -11   7   3     1695.32     1760.09     33.60 o 
  -9   7   3     3540.65     3581.12     56.35 o 
  -7   7   3     2433.77     2512.63     29.81 o 
  -5   7   3     7495.03     7442.98     69.95 o 
  -3   7   3    13127.29    12991.69     79.44 o 
  -1   7   3     3783.43     3896.00     28.91 o 
   1   7   3     8603.68     8766.66     63.79 o 
   3   7   3     5426.65     5506.87     53.34 o 
   5   7   3     4140.99     4116.78     44.45 o 
   7   7   3     3069.05     3027.12     42.07 o 
   9   7   3      633.59      682.82     48.55 o 
  11   7   3     1075.83     1032.72     27.54 o 
  13   7   3      606.23      565.38     17.93 o 
 -16   8   3       55.70       48.66     15.87 o 
 -14   8   3       53.24       72.21     13.95 o 
 -12   8   3       17.62       19.39      6.02 o 
 -10   8   3       14.63        6.43      4.47 o 
  -8   8   3      358.11      351.60     13.61 o 
  -6   8   3     1047.01     1018.56     17.65 o 
  -4   8   3       34.85       39.12      3.44 o 
  -2   8   3       92.90      104.29      3.93 o 
   0   8   3      456.87      475.76     11.94 o 
   2   8   3      151.54      156.26      5.50 o 
   4   8   3      393.13      365.82     13.14 o 
   6   8   3      203.04      199.61      8.78 o 
   8   8   3      101.91      104.36      8.73 o 
  10   8   3       82.99       81.10      9.07 o 
  12   8   3       59.15       62.99     12.17 o 
  14   8   3      126.15      155.33     11.10 o 
 -15   9   3      600.82      606.33     23.71 o 
 -13   9   3     1170.28     1137.77     29.72 o 
 -11   9   3     1111.10     1049.72     33.10 o 
  -9   9   3     2685.92     2615.69     43.62 o 
  -7   9   3     3711.39     3680.53     41.65 o 
  -5   9   3     7017.41     6996.52     65.76 o 
  -3   9   3     9000.14     8843.06     67.04 o 
  -1   9   3     4259.47     4250.84     50.26 o 
   1   9   3     6607.17     6489.20     59.95 o 
   3   9   3     6443.37     6524.56     63.64 o 
   5   9   3     5368.62     5320.18     56.28 o 
   7   9   3     2708.34     2601.05     54.23 o 
   9   9   3      757.41      767.77     21.33 o 
  11   9   3      932.28      883.64     26.78 o 
  13   9   3      431.74      445.77     20.54 o 
 -14  10   3      314.63      302.75     14.62 o 
 -12  10   3      175.36      177.39     23.93 o 
 -10  10   3      131.46      135.42     22.57 o 
  -8  10   3      108.99      154.80     13.81 o 
  -6  10   3      258.08      289.01     24.21 o 
  -4  10   3     2211.43     2192.57     25.29 o 
  -2  10   3      322.65      342.17     14.38 o 
   0  10   3      135.64      149.88      7.23 o 
   2  10   3     1678.29     1605.48     25.26 o 
   4  10   3     1771.35     1738.73     52.96 o 
   6  10   3     1254.19     1207.78     23.35 o 
   8  10   3      211.86      205.97     10.62 o 
  10  10   3      152.80      147.89     12.98 o 
  12  10   3      251.97      218.36     15.38 o 
 -13  11   3      118.06      114.67     12.43 o 
 -11  11   3      542.26      557.03     21.37 o 
  -9  11   3     1647.60     1608.00     35.18 o 
  -7  11   3      443.16      399.09     16.44 o 
  -5  11   3       12.48       16.82      4.14 o 
  -3  11   3     1321.59     1373.60     23.23 o 
  -1  11   3     4091.56     4012.94     59.07 o 
   1  11   3     2159.67     2266.99     37.65 o 
   3  11   3     1454.33     1505.89     26.16 o 
   5  11   3     1480.58     1369.85     25.55 o 
   7  11   3      896.78      827.44     20.46 o 
   9  11   3      345.96      352.02     14.20 o 
  11  11   3      266.21      262.92     13.42 o 
 -12  12   3      242.25      272.04     13.46 o 
 -10  12   3      587.15      624.72     23.01 o 
  -8  12   3     2605.83     2604.42     91.91 o 
  -6  12   3     3190.26     3127.65     40.92 o 
  -4  12   3     1192.05     1201.17     22.86 o 
  -2  12   3      934.59     1001.45     40.21 o 
   0  12   3     3642.77     3513.46     56.26 o 
   2  12   3     3800.02     3690.37     58.69 o 
   4  12   3      907.01      914.82     20.80 o 
   6  12   3      574.63      577.75     17.15 o 
   8  12   3     1035.57     1004.48     23.98 o 
  10  12   3     1018.46      947.87     24.36 o 
 -11  13   3        2.74        3.86      4.99 o 
  -9  13   3       17.28        5.61      6.00 o 
  -7  13   3       22.06        9.37      5.99 o 
  -5  13   3       11.82       14.59      4.50 o 
  -3  13   3      123.36      145.17     11.56 o 
  -1  13   3        0.07        4.97      4.74 o 
   1  13   3      122.68      104.46     10.53 o 
   3  13   3       43.78       42.88      8.01 o 
   5  13   3       24.23       24.03     12.18 o 
   7  13   3       53.46       72.20      7.83 o 
  -8  14   3      859.40      870.90     27.69 o 
  -6  14   3     1394.03     1452.11     34.78 o 
  -4  14   3     1447.15     1518.91     36.32 o 
  -2  14   3     1170.84     1192.07     32.04 o 
   0  14   3      615.43      550.68     21.73 o 
   2  14   3      743.38      797.99     26.59 o 
   4  14   3     1017.27     1001.44     30.64 o 
   6  14   3      834.37      826.60     22.43 o 
  -5  15   3      446.42      498.11     31.73 o 
  -3  15   3      337.28      345.31     17.96 o 
  -1  15   3     1251.50     1307.85     35.83 o 
   1  15   3     1208.69     1257.67     35.01 o 
   3  15   3      448.52      441.77     21.17 o 
 -18   0   4      185.25      205.15     18.60 o 
 -16   0   4      650.39      667.70     29.54 o 
 -14   0   4     2025.92     2038.13     50.88 o 
 -12   0   4      882.27      946.11     20.76 o 
 -10   0   4     5862.83     6006.71     67.45 o 
  -8   0   4    55889.39    56302.19    456.48 o 
  -6   0   4    47296.70    48772.47    431.35 o 
  -4   0   4    22502.82    23511.58    212.72 o 
  -2   0   4    10611.45     9304.40     89.34 o 
   0   0   4     7186.45     6445.63     91.09 o 
   2   0   4    10826.30    11071.15    149.62 o 
   4   0   4      940.55      789.16     22.16 o 
   6   0   4    15706.19    16199.81    151.98 o 
   8   0   4     8780.37     8916.22    134.03 o 
  10   0   4     1199.39     1146.67     35.01 o 
  12   0   4     2100.50     2108.70     53.61 o 
 -17   1   4      180.15      158.70     11.31 o 
 -15   1   4      216.77      194.93     14.61 o 
 -13   1   4      584.84      634.62     16.57 o 
 -11   1   4       13.42       21.48      4.62 o 
  -9   1   4     1492.43     1639.19     15.65 o 
  -7   1   4      893.19      907.10     10.00 o 
  -5   1   4     7110.41     7078.18     62.87 o 
  -3   1   4     6145.46     6049.99     38.41 o 
  -1   1   4     2224.11     2407.01     20.20 o 
   1   1   4     3830.97     4232.67     57.03 o 
   3   1   4    13460.78    14732.43    138.00 o 
   5   1   4     5917.61     6349.62     68.26 o 
   7   1   4     1449.26     1421.52     33.92 o 
   9   1   4       20.08       15.17      4.16 o 
  11   1   4      164.85      141.63      9.56 o 
  13   1   4      397.95      404.29     23.80 o 
  15   1   4      289.04      307.73     24.62 o 
 -18   2   4      320.21      343.84     24.34 o 
 -16   2   4      214.65      250.82     13.54 o 
 -14   2   4      708.05      739.66     16.65 o 
 -12   2   4     2113.97     1981.97     27.35 o 
 -10   2   4     3346.47     3325.96     26.70 o 
  -8   2   4     2836.06     2759.89     22.14 o 
  -6   2   4      363.45      301.38      5.61 o 
  -4   2   4     7066.31     7371.49     46.27 o 
  -2   2   4    22288.30    22996.84    119.86 o 
   0   2   4    14752.91    14598.73     95.76 o 
   2   2   4    14156.77    14940.36    114.41 o 
   4   2   4     3500.54     3501.52     42.12 o 
   6   2   4     5794.56     5823.59     65.01 o 
   8   2   4     4689.01     4675.82     75.22 o 
  10   2   4     1024.13     1042.67     23.66 o 
  12   2   4     1207.31     1205.21     41.03 o 
  14   2   4      652.83      707.93     23.97 o 
 -17   3   4      197.20      208.14     11.57 o 
 -15   3   4      727.72      738.49     22.43 o 
 -13   3   4     2407.86     2416.40     32.14 o 
 -11   3   4     2398.74     2481.48     25.82 o 
  -9   3   4     3600.92     3638.68     28.10 o 
  -7   3   4     3142.39     3118.51     24.03 o 
  -5   3   4     5617.11     5637.71     33.51 o 
  -3   3   4    19162.90    19478.15     95.40 o 
  -1   3   4    18547.95    19163.61    110.70 o 
   1   3   4    18629.05    19240.59    125.22 o 
   3   3   4     9398.24     9641.31     68.23 o 
   5   3   4     8281.52     8215.31     84.80 o 
   7   3   4     6836.10     6890.40     99.98 o 
   9   3   4     1290.61     1302.10     21.22 o 
  11   3   4      960.26      980.75     25.53 o 
  13   3   4     1036.50     1124.62     29.59 o 
  15   3   4      572.33      639.32     24.18 o 
 -18   4   4        1.53       -6.58      4.38 o 
 -16   4   4       66.95       64.18      7.48 o 
 -14   4   4      108.26      112.79      8.30 o 
 -12   4   4       39.68       50.85      4.64 o 
 -10   4   4      141.50      142.69      5.28 o 
  -8   4   4      153.20      150.02      4.87 o 
  -6   4   4        0.77        5.25      2.07 o 
  -4   4   4      357.74      352.57      4.90 o 
  -2   4   4     2017.57     2248.22     21.94 o 
   0   4   4       38.13       25.67      2.59 o 
   2   4   4       24.28       23.17      2.34 o 
   4   4   4      626.81      617.54     10.34 o 
   6   4   4      735.92      736.62     18.36 o 
   8   4   4      185.39      174.38      7.44 o 
  10   4   4      150.39      122.16      9.77 o 
  12   4   4       18.79        8.31      5.57 o 
  14   4   4      106.06       97.85     13.68 o 
 -17   5   4      316.68      333.67     14.45 o 
 -15   5   4      963.31     1017.97     28.34 o 
 -13   5   4     1867.06     1791.44     29.65 o 
 -11   5   4     2574.54     2481.11     37.51 o 
  -9   5   4     3570.11     3630.00     30.38 o 
  -7   5   4     7455.25     7336.82     50.45 o 
  -5   5   4    12364.00    12539.23     69.37 o 
  -3   5   4    16775.20    17379.27    102.36 o 
  -1   5   4    11840.68    12046.24     73.24 o 
   1   5   4     5654.36     5824.60     43.13 o 
   3   5   4    15573.06    15849.83    107.43 o 
   5   5   4    10453.52    10222.24     74.50 o 
   7   5   4     2029.03     2063.06     35.30 o 
   9   5   4     1496.15     1584.47     32.18 o 
  11   5   4     1837.00     1968.02     39.06 o 
  13   5   4     1325.32     1393.59     34.33 o 
 -16   6   4      142.04      155.03     13.01 o 
 -14   6   4       92.18       99.22      9.95 o 
 -12   6   4      729.37      710.87     14.74 o 
 -10   6   4     1950.59     1999.46     24.79 o 
  -8   6   4     1233.62     1295.24     21.48 o 
  -6   6   4     4948.32     4887.96     40.05 o 
  -4   6   4     5375.97     5543.66     38.02 o 
  -2   6   4      688.93      622.33      8.89 o 
   0   6   4     1804.83     1800.66     16.55 o 
   2   6   4     3383.59     3536.63     31.35 o 
   4   6   4     5134.60     5076.82     42.27 o 
   6   6   4      825.51      789.24     16.46 o 
   8   6   4      771.95      742.07     32.28 o 
  10   6   4     2044.74     1953.03     38.38 o 
  12   6   4      418.53      410.30     18.05 o 
  14   6   4      130.73       91.66     11.22 o 
 -15   7   4      150.58      143.55     11.97 o 
 -13   7   4      312.07      303.85     14.97 o 
 -11   7   4      660.47      674.64     16.24 o 
  -9   7   4     1014.31     1005.37     18.89 o 
  -7   7   4     2906.91     2948.99     42.36 o 
  -5   7   4     4721.49     4651.87     39.33 o 
  -3   7   4     2724.69     2541.97     21.62 o 
  -1   7   4      955.27      931.37     15.45 o 
   1   7   4     1332.84     1439.24     17.42 o 
   3   7   4     3293.03     3289.47     51.81 o 
   5   7   4     1245.06     1266.45     18.65 o 
   7   7   4     1371.59     1377.08     59.90 o 
   9   7   4     1781.19     1702.10     28.69 o 
  11   7   4      557.41      544.20     29.95 o 
  13   7   4      141.56      156.58     13.11 o 
 -16   8   4      379.65      429.52     20.28 o 
 -14   8   4      817.64      842.98     26.29 o 
 -12   8   4     1500.90     1407.20     25.63 o 
 -10   8   4     1974.51     2031.92     31.93 o 
  -8   8   4     2263.09     2253.41     30.63 o 
  -6   8   4     8721.52     8858.40     67.50 o 
  -4   8   4     9531.81     9565.15     70.93 o 
  -2   8   4     6895.76     7060.89     48.24 o 
   0   8   4     2849.89     2775.55     27.34 o 
   2   8   4     2801.00     2837.65     28.17 o 
   4   8   4    10049.60     9861.00    157.51 o 
   6   8   4     3351.35     3335.45     43.44 o 
   8   8   4     1119.70     1090.97     19.41 o 
  10   8   4     1707.98     1650.52     36.05 o 
  12   8   4      691.62      671.06     24.07 o 
 -15   9   4        7.59        7.11      6.58 o 
 -13   9   4        3.94       -3.90      3.72 o 
 -11   9   4       59.01       50.55      6.10 o 
  -9   9   4      411.00      407.99     12.89 o 
  -7   9   4      759.55      770.99     17.19 o 
  -5   9   4       72.97       82.48      4.93 o 
  -3   9   4      623.96      613.36     12.32 o 
  -1   9   4      231.27      249.76      8.06 o 
   1   9   4       82.88       86.86      4.77 o 
   3   9   4      345.82      283.15     12.27 o 
   5   9   4     1219.27     1091.09     18.39 o 
   7   9   4       63.32       66.20      5.74 o 
   9   9   4        2.56        0.35      3.63 o 
  11   9   4        6.81       13.54      6.38 o 
 -14  10   4      697.51      703.09     40.89 o 
 -12  10   4     1223.04     1300.55     26.33 o 
 -10  10   4      176.71      181.22     15.76 o 
  -8  10   4      102.68      109.91      7.98 o 
  -6  10   4     1272.78     1283.50     22.29 o 
  -4  10   4     4307.95     4248.57     52.29 o 
  -2  10   4     1728.02     1833.52     26.68 o 
   0  10   4     3198.87     3124.83     36.98 o 
   2  10   4     7953.43     7415.59     72.03 o 
   4  10   4     6489.48     6093.42     76.46 o 
   6  10   4     1131.80     1144.06     20.01 o 
   8  10   4      431.52      428.86     12.81 o 
  10  10   4      963.29      951.08     23.42 o 
 -13  11   4      320.52      293.22     13.68 o 
 -11  11   4      816.00      824.54     20.93 o 
  -9  11   4     1825.85     1879.41     30.81 o 
  -7  11   4     3747.96     3751.68     45.25 o 
  -5  11   4     2865.27     2811.78     36.59 o 
  -3  11   4     1196.21     1220.61     21.94 o 
  -1  11   4     2160.25     2115.04     39.51 o 
   1  11   4     1640.61     1648.27     34.69 o 
   3  11   4      982.50     1018.21     21.27 o 
   5  11   4      640.26      662.55     17.60 o 
   7  11   4      361.53      361.11     11.91 o 
   9  11   4      682.16      643.94     19.15 o 
 -12  12   4       49.20       57.50      7.83 o 
 -10  12   4       82.86       84.48      8.06 o 
  -8  12   4      415.81      418.76     16.63 o 
  -6  12   4     1100.97     1051.50     26.95 o 
  -4  12   4      620.65      623.89     16.14 o 
  -2  12   4        9.37        7.83      4.79 o 
   0  12   4      190.91      221.25     13.15 o 
   2  12   4      413.79      414.57     22.98 o 
   4  12   4      119.51      145.87      9.22 o 
   6  12   4       61.90       70.89      7.50 o 
   8  12   4       69.77       73.33      8.15 o 
  -9  13   4      696.36      712.07     39.25 o 
  -7  13   4     1968.00     1947.70     64.55 o 
  -5  13   4     2889.75     2796.10     48.29 o 
  -3  13   4     1307.54     1384.75     33.19 o 
  -1  13   4      968.57      957.57     55.25 o 
   1  13   4     2318.47     2297.72     45.73 o 
   3  13   4     2248.75     2193.30     45.24 o 
   5  13   4     1086.01     1039.20     24.06 o 
   7  13   4      537.71      501.58     17.63 o 
  -8  14   4       81.71       83.69     10.70 o 
  -6  14   4      190.23      162.21     18.87 o 
  -4  14   4       33.96       38.02     11.76 o 
  -2  14   4       17.07       14.39      6.84 o 
   0  14   4      238.64      232.01     14.89 o 
   2  14   4      446.05      439.27     20.21 o 
   4  14   4      142.09      135.13     13.54 o 
   6  14   4      195.56      226.10     16.23 o 
  -5  15   4      372.21      459.00     30.64 o 
  -3  15   4      318.30      336.73     17.99 o 
  -1  15   4      472.19      513.19     22.12 o 
   1  15   4      608.38      669.48     25.52 o 
   3  15   4      439.21      467.10     30.36 o 
 -17   1   5      344.65      380.13     16.92 o 
 -15   1   5      668.47      685.80     16.79 o 
 -13   1   5      929.29      912.77     18.15 o 
 -11   1   5     7270.05     7184.05     56.85 o 
  -9   1   5     6400.26     6589.34     51.28 o 
  -7   1   5     1741.94     1806.49     16.02 o 
  -5   1   5    15401.16    15805.11     93.43 o 
  -3   1   5    20074.13    20127.98    116.70 o 
  -1   1   5    13418.44    13219.50     88.28 o 
   1   1   5     2419.43     2234.42     60.73 o 
   3   1   5     8372.36     8230.95     84.62 o 
   5   1   5    23745.47    24383.78    274.08 o 
   7   1   5     5041.33     5080.08     61.59 o 
   9   1   5     2572.37     2528.51     39.83 o 
  11   1   5     1882.75     1864.08     35.27 o 
  13   1   5      520.38      550.08     28.99 o 
  15   1   5      498.21      619.01     35.56 o 
 -18   2   5      123.34      127.47     15.87 o 
 -16   2   5      441.85      455.91     14.41 o 
 -14   2   5      623.98      609.37     15.47 o 
 -12   2   5      943.25      892.59     17.51 o 
 -10   2   5     1194.36     1214.77     16.28 o 
  -8   2   5     1223.00     1213.03     15.11 o 
  -6   2   5    11345.38    11779.63     93.72 o 
  -4   2   5    11832.15    12410.52     67.91 o 
  -2   2   5     7073.94     7154.16     45.36 o 
   0   2   5     5933.95     5728.47     42.87 o 
   2   2   5     3507.71     3574.89     42.92 o 
   4   2   5     8376.47     8112.02     84.59 o 
   6   2   5     3478.35     3602.34     48.55 o 
   8   2   5      942.34      967.56     23.25 o 
  10   2   5      602.71      608.05     18.30 o 
  12   2   5      405.78      390.88     24.07 o 
  14   2   5      606.55      651.60     23.79 o 
 -17   3   5       25.58       23.72      7.13 o 
 -15   3   5      120.53      117.67     10.34 o 
 -13   3   5      293.29      321.44     11.66 o 
 -11   3   5      834.94      873.25     16.95 o 
  -9   3   5     1406.69     1346.79     14.57 o 
  -7   3   5      369.91      378.30      6.72 o 
  -5   3   5      773.07      739.28      8.98 o 
  -3   3   5     3802.99     3868.17     23.34 o 
  -1   3   5     7649.13     7820.12     49.83 o 
   1   3   5     3390.24     3439.65     29.49 o 
   3   3   5      794.58      808.68     15.56 o 
   5   3   5     4333.17     4334.45     52.59 o 
   7   3   5     1770.11     1693.57     38.43 o 
   9   3   5      136.22      148.37      7.73 o 
  11   3   5      776.12      779.82     37.61 o 
  13   3   5      396.25      448.96     19.44 o 
 -18   4   5      290.62      280.00     13.89 o 
 -16   4   5     1157.52     1149.82     58.25 o 
 -14   4   5     1984.91     1958.58     31.89 o 
 -12   4   5     2389.47     2414.08     35.85 o 
 -10   4   5     3482.75     3343.22     32.31 o 
  -8   4   5     4033.01     4283.41     73.69 o 
  -6   4   5    11366.07    11335.18     64.88 o 
  -4   4   5    23023.97    23220.80    123.07 o 
  -2   4   5    19503.88    21084.47    122.77 o 
   0   4   5    14233.32    14743.80     88.57 o 
   2   4   5    13635.34    13559.61     93.44 o 
   4   4   5     6748.89     6940.89     54.26 o 
   6   4   5      959.93      981.00     25.19 o 
   8   4   5      537.22      507.64     19.33 o 
  10   4   5     2219.24     2227.42     52.25 o 
  12   4   5     1750.00     1781.68     38.59 o 
  14   4   5      592.74      642.18     24.26 o 
 -17   5   5        0.07       -0.69      4.10 o 
 -15   5   5       45.63       30.15      5.93 o 
 -13   5   5       23.70       26.85      5.22 o 
 -11   5   5      231.39      242.83      9.00 o 
  -9   5   5      483.16      511.95     10.05 o 
  -7   5   5      762.47      778.70     11.28 o 
  -5   5   5     1293.26     1390.45     13.65 o 
  -3   5   5     1592.33     1736.72     16.12 o 
  -1   5   5     2123.94     2247.41     19.39 o 
   1   5   5     2557.36     2507.13     21.23 o 
   3   5   5      236.88      258.29      7.02 o 
   5   5   5       63.88       76.59      7.23 o 
   7   5   5     4062.34     3898.07     55.03 o 
   9   5   5     2655.06     2641.05    104.90 o 
  11   5   5        0.85       11.47      9.98 o 
  13   5   5        6.59        9.01      6.15 o 
 -16   6   5       35.85       34.09      6.56 o 
 -14   6   5      407.23      427.65     15.31 o 
 -12   6   5     1326.84     1371.47     25.28 o 
 -10   6   5     1846.13     1845.53     23.79 o 
  -8   6   5     3115.37     3100.31     35.70 o 
  -6   6   5     2868.53     2719.29     31.63 o 
  -4   6   5     3398.82     3254.22     25.67 o 
  -2   6   5     3652.06     3470.60     27.13 o 
   0   6   5     3867.96     4061.73     30.59 o 
   2   6   5     3396.08     3576.05     32.62 o 
   4   6   5     4871.20     4933.75     42.57 o 
   6   6   5    12020.11    11783.46    103.53 o 
   8   6   5     5122.35     4997.92    129.52 o 
  10   6   5      721.63      699.50     22.43 o 
  12   6   5      439.56      451.89     19.34 o 
 -15   7   5      509.03      497.22     29.13 o 
 -13   7   5     1601.10     1689.55     36.34 o 
 -11   7   5      865.30      882.58     18.95 o 
  -9   7   5     1705.60     1664.84     28.84 o 
  -7   7   5     5358.80     5429.81     53.85 o 
  -5   7   5     5120.77     5159.30     42.97 o 
  -3   7   5     7090.31     7262.38     49.25 o 
  -1   7   5     3765.26     3877.92     30.19 o 
   1   7   5     4040.04     4080.18     36.21 o 
   3   7   5     4248.73     4281.30     38.47 o 
   5   7   5     1536.13     1536.68     25.11 o 
   7   7   5     2707.73     2649.50     45.64 o 
   9   7   5     1185.09     1160.54     28.91 o 
  11   7   5      352.48      357.84     17.21 o 
  13   7   5      327.38      332.80     18.18 o 
 -16   8   5       10.29        6.83      6.18 o 
 -14   8   5       22.29       14.59      6.98 o 
 -12   8   5      122.00      129.61     11.02 o 
 -10   8   5      252.49      261.39     10.79 o 
  -8   8   5       21.53       23.09      5.83 o 
  -6   8   5      185.93      193.35      8.13 o 
  -4   8   5      370.09      361.91      8.74 o 
  -2   8   5       16.91       26.50      5.03 o 
   0   8   5      170.39      160.42      5.96 o 
   2   8   5      583.95      602.02     12.94 o 
   4   8   5      497.56      503.25     13.93 o 
   6   8   5       73.52       86.93      7.01 o 
   8   8   5       19.25       18.48      4.47 o 
  10   8   5      361.43      363.22     24.07 o 
  12   8   5      112.10      112.35     12.03 o 
 -15   9   5      500.80      548.66     22.52 o 
 -13   9   5     1246.46     1253.33     32.29 o 
 -11   9   5      940.47      978.08     21.28 o 
  -9   9   5     1813.67     1814.34     28.52 o 
  -7   9   5     5210.69     5248.87     61.37 o 
  -5   9   5     5387.00     5421.80     54.63 o 
  -3   9   5     4841.75     4783.11     49.47 o 
  -1   9   5     3155.38     3193.40     31.46 o 
   1   9   5     5935.07     5846.93     49.42 o 
   3   9   5     5757.69     5588.25     58.78 o 
   5   9   5     1722.63     1680.58     27.98 o 
   7   9   5     1305.96     1343.61     25.96 o 
   9   9   5      709.22      686.05     23.02 o 
  11   9   5      608.07      602.13     23.11 o 
 -14  10   5      153.74      180.75     14.19 o 
 -12  10   5       45.69       49.71      6.75 o 
 -10  10   5        1.00       -2.18      3.42 o 
  -8  10   5      700.07      720.03     17.71 o 
  -6  10   5      731.05      778.02     17.12 o 
  -4  10   5      470.97      491.63     13.20 o 
  -2  10   5      581.73      575.10     14.24 o 
   0  10   5     1071.79     1086.71     17.29 o 
   2  10   5     2000.32     1989.75     30.13 o 
   4  10   5      651.07      599.38     20.13 o 
   6  10   5      364.45      350.84     13.17 o 
   8  10   5      299.12      268.84     12.25 o 
  10  10   5      171.98      120.64     26.53 o 
 -13  11   5      528.04      510.74     24.48 o 
 -11  11   5      211.85      259.60     12.26 o 
  -9  11   5        1.62        3.25      4.05 o 
  -7  11   5      556.53      572.52     15.56 o 
  -5  11   5     2215.90     2228.89     39.84 o 
  -3  11   5     1900.35     1940.23     29.11 o 
  -1  11   5     1495.79     1600.83     33.81 o 
   1  11   5     1623.30     1431.95     32.38 o 
   3  11   5     1547.59     1404.31     25.86 o 
   5  11   5      483.67      480.64     15.46 o 
   7  11   5      338.59      362.10     14.19 o 
   9  11   5      421.29      417.93     18.88 o 
 -12  12   5     1114.83     1155.24     26.30 o 
 -10  12   5     1301.56     1350.49     27.12 o 
  -8  12   5      556.39      568.48     20.76 o 
  -6  12   5      659.89      683.85     21.81 o 
  -4  12   5     3003.69     2954.99     48.33 o 
  -2  12   5     2855.15     2829.47     67.02 o 
   0  12   5      676.73      731.40     23.47 o 
   2  12   5     1074.84     1112.93     32.69 o 
   4  12   5     2054.72     1926.96     32.87 o 
   6  12   5     1421.96     1345.98     27.96 o 
   8  12   5      832.05      883.48     23.55 o 
  -9  13   5        8.53        9.19      6.46 o 
  -7  13   5       67.35       78.27      9.34 o 
  -5  13   5        0.01        0.21      4.45 o 
  -3  13   5       44.12       35.49      7.13 o 
  -1  13   5       17.25       20.66      7.80 o 
   1  13   5        0.23        0.26      4.82 o 
   3  13   5       28.18       44.40      8.40 o 
   5  13   5       19.98       10.96      5.08 o 
   7  13   5       22.15       31.74      6.78 o 
  -8  14   5      599.93      643.34     23.86 o 
  -6  14   5      965.12      969.14     42.67 o 
  -4  14   5      811.07      783.41     38.30 o 
  -2  14   5      586.73      626.55     37.88 o 
   0  14   5      578.18      576.44     22.78 o 
   2  14   5      987.29      925.95     57.03 o 
   4  14   5     1429.54     1419.21     42.67 o 
  -3  15   5     1156.68     1175.12     49.24 o 
  -1  15   5      181.40      198.44     17.64 o 
   1  15   5      153.05      132.87     13.03 o 
 -18   0   6      320.58      306.91     22.70 o 
 -16   0   6      281.29      323.59     21.34 o 
 -14   0   6     2025.33     2140.43     54.71 o 
 -12   0   6    11787.92    11222.31    118.32 o 
 -10   0   6    10298.12    10249.54    107.21 o 
  -8   0   6     8615.87     8657.27     91.24 o 
  -6   0   6     8125.04     7884.42     82.92 o 
  -4   0   6     9680.04     9506.21     96.07 o 
  -2   0   6     6740.63     6458.51     69.12 o 
   0   0   6      139.27       88.35      7.93 o 
   2   0   6    17086.89    17672.70    235.79 o 
   4   0   6    15910.54    16432.75    224.03 o 
   6   0   6     3989.26     3680.44     69.75 o 
   8   0   6     4227.56     4145.46     79.33 o 
  10   0   6      946.20     1027.95     35.83 o 
  12   0   6      534.05      619.84     29.82 o 
 -17   1   6      152.09      141.35     11.30 o 
 -15   1   6       41.20       47.50      5.88 o 
 -13   1   6      311.34      292.99     10.67 o 
 -11   1   6      624.26      614.17     12.02 o 
  -9   1   6     1585.76     1545.11     19.04 o 
  -7   1   6     3370.33     3413.82     26.05 o 
  -5   1   6       20.81       30.88      1.62 o 
  -3   1   6     1853.62     1974.33     17.52 o 
  -1   1   6     7981.27     8739.15     72.53 o 
   1   1   6     5589.57     6196.48     67.41 o 
   3   1   6     2250.96     2185.40     32.49 o 
   5   1   6      246.57      225.68     10.05 o 
   7   1   6      497.08      492.24     15.37 o 
   9   1   6      540.44      518.59     37.88 o 
  11   1   6      643.52      647.60     20.49 o 
  13   1   6      179.39      166.86     17.51 o 
 -18   2   6       86.94       71.12     13.40 o 
 -16   2   6      291.79      264.70     11.37 o 
 -14   2   6      887.74      867.25     32.91 o 
 -12   2   6     1617.59     1650.54     25.58 o 
 -10   2   6      314.65      298.83      8.16 o 
  -8   2   6     1067.00     1088.11     15.75 o 
  -6   2   6     6557.33     6698.24     44.92 o 
  -4   2   6    12118.51    12222.65     69.72 o 
  -2   2   6    14259.92    14487.64     97.64 o 
   0   2   6     3047.30     3074.26     42.87 o 
   2   2   6     6107.79     6266.33     68.85 o 
   4   2   6     7004.62     7079.70    101.62 o 
   6   2   6     2315.16     2417.73     37.28 o 
   8   2   6     2541.40     2440.56     39.45 o 
  10   2   6     1423.72     1380.04     29.69 o 
  12   2   6      622.84      634.06     31.73 o 
  14   2   6      295.85      330.63     18.24 o 
 -17   3   6      350.78      330.82     16.81 o 
 -15   3   6      601.68      664.66     17.32 o 
 -13   3   6     1540.51     1504.82     35.95 o 
 -11   3   6     1596.15     1560.66     24.36 o 
  -9   3   6     2049.56     1961.33     22.03 o 
  -7   3   6     4918.03     5070.03     36.51 o 
  -5   3   6     8728.89     9077.14     58.40 o 
  -3   3   6    18662.98    19167.93    102.99 o 
  -1   3   6    10195.87    10221.73     64.24 o 
   1   3   6     6517.30     6406.00     57.31 o 
   3   3   6     7041.25     6964.27     76.16 o 
   5   3   6     3245.89     3199.39     49.51 o 
   7   3   6     2958.44     2992.91     43.92 o 
   9   3   6     1914.87     1940.89     35.17 o 
  11   3   6     1190.64     1228.37     31.12 o 
  13   3   6      735.52      771.74     26.30 o 
 -16   4   6        3.41        6.09      4.89 o 
 -14   4   6       72.97       64.44      6.99 o 
 -12   4   6       89.25      105.44     11.45 o 
 -10   4   6        0.12       10.74      8.98 o 
  -8   4   6      158.81      173.23      4.86 o 
  -6   4   6     1253.61     1261.37     16.89 o 
  -4   4   6      241.96      215.75      5.96 o 
  -2   4   6       30.17       34.82      2.48 o 
   0   4   6      105.75       91.18      4.23 o 
   2   4   6     1649.25     1663.72     19.52 o 
   4   4   6      757.72      757.32     14.69 o 
   6   4   6      570.98      606.34     59.55 o 
   8   4   6        6.97        4.24      3.32 o 
  10   4   6      374.34      387.48     16.92 o 
  12   4   6       19.77       20.04      6.89 o 
 -17   5   6      333.19      319.50     14.42 o 
 -15   5   6      526.92      500.72     16.57 o 
 -13   5   6     1418.81     1451.29     26.92 o 
 -11   5   6     3196.38     3215.97     34.64 o 
  -9   5   6     3051.80     3069.08     27.96 o 
  -7   5   6     5403.49     5418.99     40.72 o 
  -5   5   6     8886.60     8771.56     58.40 o 
  -3   5   6     7614.38     7545.00     52.60 o 
  -1   5   6    10225.94    10441.40     66.57 o 
   1   5   6     8338.27     8354.59     62.76 o 
   3   5   6     4114.08     4121.90     37.35 o 
   5   5   6     3599.74     3675.82     40.66 o 
   7   5   6     3021.07     3215.50     50.00 o 
   9   5   6     2572.42     2581.99     45.93 o 
  11   5   6      910.55      876.25     26.59 o 
  13   5   6      517.54      578.09     23.50 o 
 -16   6   6      120.58      131.75     10.09 o 
 -14   6   6      498.48      514.77     17.93 o 
 -12   6   6      569.95      596.29     16.54 o 
 -10   6   6     1796.83     1767.33     23.47 o 
  -8   6   6     1411.74     1457.64     26.17 o 
  -6   6   6      363.85      363.68     13.64 o 
  -4   6   6     1716.30     1717.97     17.00 o 
  -2   6   6     3167.94     3340.36     27.70 o 
   0   6   6     4503.72     4480.50     34.09 o 
   2   6   6      889.24      882.74     17.70 o 
   4   6   6     1313.85     1368.84     19.04 o 
   6   6   6     3808.99     3900.79     56.28 o 
   8   6   6      742.23      716.54     22.34 o 
  10   6   6      276.25      258.73     14.68 o 
  12   6   6      180.73      190.45     36.11 o 
 -15   7   6      111.88      129.03     13.56 o 
 -13   7   6      576.89      559.10     16.97 o 
 -11   7   6     1160.86     1143.25     27.64 o 
  -9   7   6      779.28      811.73     20.34 o 
  -7   7   6      768.49      694.87     17.75 o 
  -5   7   6     1688.10     1593.52     23.64 o 
  -3   7   6     2616.03     2654.15     29.27 o 
  -1   7   6     1560.98     1587.50     19.38 o 
   1   7   6      247.87      246.27      7.41 o 
   3   7   6     2594.11     2616.82     28.36 o 
   5   7   6     4475.92     4405.32     50.34 o 
   7   7   6      973.45      920.83     24.94 o 
   9   7   6      148.35      180.92     12.47 o 
  11   7   6       82.62       95.72     10.83 o 
 -14   8   6      678.07      692.33     24.25 o 
 -12   8   6     1531.17     1501.79     35.15 o 
 -10   8   6     2888.01     2968.47     41.06 o 
  -8   8   6     1920.89     2093.58     52.14 o 
  -6   8   6     4399.89     4364.02     46.73 o 
  -4   8   6     5627.94     5578.91     70.95 o 
  -2   8   6     2716.22     2812.03     28.56 o 
   0   8   6     4943.81     4908.20     43.08 o 
   2   8   6     2843.27     2886.76     30.45 o 
   4   8   6     3570.44     3634.96     44.37 o 
   6   8   6     4123.59     3967.54     48.91 o 
   8   8   6     1127.48     1094.96     28.72 o 
  10   8   6      444.28      416.18     23.11 o 
 -15   9   6       10.72        5.02     10.53 o 
 -13   9   6      136.85      111.73     12.99 o 
 -11   9   6      271.02      274.39     14.50 o 
  -9   9   6        3.12       -4.21      2.81 o 
  -7   9   6      204.96      208.93      9.25 o 
  -5   9   6      530.03      522.00     14.61 o 
  -3   9   6        7.02        6.48      3.00 o 
  -1   9   6       90.09       80.07      4.96 o 
   1   9   6      743.95      656.74     12.93 o 
   3   9   6      158.08      172.33      8.85 o 
   5   9   6       61.57       58.30      6.43 o 
   7   9   6        5.92       11.94      4.44 o 
   9   9   6       26.80       21.65      6.46 o 
 -14  10   6       88.95       93.99     15.32 o 
 -12  10   6        3.55        4.29      5.32 o 
 -10  10   6      416.98      433.22     14.45 o 
  -8  10   6     1168.01     1339.74     54.21 o 
  -6  10   6      826.36      852.78     18.19 o 
  -4  10   6     2986.60     2998.54     46.69 o 
  -2  10   6     7284.69     7040.68     68.55 o 
   0  10   6     5487.98     5172.58     46.78 o 
   2  10   6     1171.47     1163.56     22.67 o 
   4  10   6     1029.70     1033.89     22.29 o 
   6  10   6     1879.21     1818.72     32.06 o 
   8  10   6      909.37      877.60     24.22 o 
  10  10   6      695.00      770.15     26.88 o 
 -13  11   6      914.98      962.31     29.86 o 
 -11  11   6     1890.82     1906.84     37.33 o 
  -9  11   6      867.03      893.91     28.50 o 
  -7  11   6      327.91      310.32     35.29 o 
  -5  11   6     1891.51     1838.98     36.01 o 
  -3  11   6     1915.69     1996.22     36.76 o 
  -1  11   6      738.57      750.18     22.85 o 
   1  11   6      334.04      358.50     16.22 o 
   3  11   6      696.21      703.97     18.34 o 
   5  11   6     1468.01     1434.60     28.16 o 
   7  11   6      705.32      652.49     19.75 o 
 -10  12   6      491.47      484.41     16.21 o 
  -8  12   6      392.91      415.11     18.05 o 
  -6  12   6        7.10       14.29      5.32 o 
  -4  12   6      132.01      126.00     10.06 o 
  -2  12   6      380.00      412.47     17.63 o 
   0  12   6      131.97      164.07     12.19 o 
   2  12   6       37.17       60.07     11.90 o 
   4  12   6       72.94       62.13      7.17 o 
   6  12   6      313.27      333.66     18.69 o 
  -9  13   6     1042.89     1099.43     30.72 o 
  -7  13   6      617.96      649.99     22.51 o 
  -5  13   6      875.98      831.89     24.88 o 
  -3  13   6     2133.48     2093.93     62.91 o 
  -1  13   6     1870.74     1878.65     49.24 o 
   1  13   6      874.56      926.71     28.66 o 
   3  13   6      769.43      703.65     25.42 o 
   5  13   6     1441.57     1386.81     29.63 o 
  -6  14   6       17.82       14.22      9.85 o 
  -4  14   6      228.88      228.95     22.16 o 
  -2  14   6      399.60      350.95     26.81 o 
   0  14   6       74.81       87.13     12.86 o 
   2  14   6      190.81      232.81     16.13 o 
 -17   1   7      152.96      150.69     11.89 o 
 -15   1   7     1398.64     1341.21     25.04 o 
 -13   1   7     2181.76     2280.24     32.26 o 
 -11   1   7     1262.08     1274.87     18.47 o 
  -9   1   7     3484.87     3428.60     32.95 o 
  -7   1   7     6675.02     6578.35     67.55 o 
  -5   1   7     8096.45     8089.32     53.36 o 
  -3   1   7     3176.44     3008.19     28.46 o 
  -1   1   7     7508.02     7633.78     81.04 o 
   1   1   7    21259.86    22194.88    207.35 o 
   3   1   7     5559.44     5441.51     64.50 o 
   5   1   7     5483.73     5462.81     96.56 o 
   7   1   7     4195.83     4101.87     56.45 o 
   9   1   7     1156.90     1149.05     27.36 o 
  11   1   7      964.31     1001.51     27.07 o 
  13   1   7      429.96      457.35     29.27 o 
 -18   2   7       94.64      100.39     16.14 o 
 -16   2   7      128.39      112.52      8.47 o 
 -14   2   7      296.52      341.30     12.26 o 
 -12   2   7      712.39      703.24     20.57 o 
 -10   2   7     2418.02     2415.16     26.64 o 
  -8   2   7     2615.25     2709.54     33.05 o 
  -6   2   7     5640.67     5460.15     41.45 o 
  -4   2   7     4748.64     4665.53     30.68 o 
  -2   2   7     1901.14     1973.96     20.90 o 
   0   2   7     6579.89     6424.37     71.08 o 
   2   2   7     3679.00     3773.38     48.63 o 
   4   2   7     1966.84     1938.29     32.24 o 
   6   2   7     1381.79     1383.53     27.78 o 
   8   2   7      751.34      706.96     35.29 o 
  10   2   7     1234.63     1211.60     29.03 o 
  12   2   7      385.58      400.18     26.53 o 
 -17   3   7       38.61       48.70      8.61 o 
 -15   3   7       82.09       86.17      7.46 o 
 -13   3   7      317.42      283.81     11.15 o 
 -11   3   7      513.39      508.18     13.72 o 
  -9   3   7      848.67      846.98     14.04 o 
  -7   3   7      194.25      181.14      5.25 o 
  -5   3   7     1396.98     1444.83     15.53 o 
  -3   3   7     6110.83     6107.93     38.27 o 
  -1   3   7     2191.31     2138.44     19.81 o 
   1   3   7     3164.01     3087.15     41.86 o 
   3   3   7     1055.36      944.83     43.63 o 
   5   3   7      270.00      311.14     13.40 o 
   7   3   7     1927.72     1873.99     33.94 o 
   9   3   7      863.45      913.46     23.90 o 
  11   3   7      173.32      171.86     13.24 o 
  13   3   7        6.19       -1.09      9.16 o 
 -16   4   7      369.34      398.38     15.24 o 
 -14   4   7      824.54      831.51     21.91 o 
 -12   4   7     2109.89     2138.45     31.13 o 
 -10   4   7     4743.60     4746.44     50.73 o 
  -8   4   7     5873.40     5866.02     43.80 o 
  -6   4   7     5417.76     5656.33     37.66 o 
  -4   4   7    10978.73    11265.60     71.82 o 
  -2   4   7    15859.44    15729.59     95.98 o 
   0   4   7     7318.65     7419.31     50.92 o 
   2   4   7      432.42      523.63     12.36 o 
   4   4   7      517.63      510.24     12.66 o 
   6   4   7     4281.22     4342.77     47.91 o 
   8   4   7     3917.28     3878.20     46.13 o 
  10   4   7     1340.87     1380.42     42.81 o 
  12   4   7      763.73      833.35     28.31 o 
 -17   5   7        0.31       -6.19      7.07 o 
 -15   5   7       60.48       64.45      7.31 o 
 -13   5   7      287.41      300.34     12.18 o 
 -11   5   7      282.32      283.19      9.31 o 
  -9   5   7      620.91      634.52     13.20 o 
  -7   5   7      580.37      620.13     10.59 o 
  -5   5   7     1046.65     1068.43     13.40 o 
  -3   5   7     1224.47     1262.56     14.35 o 
  -1   5   7      443.79      455.80      8.36 o 
   1   5   7      203.80      220.35      6.93 o 
   3   5   7     5012.28     4897.17     43.78 o 
   5   5   7     3062.68     2950.92     36.36 o 
   7   5   7        3.76        5.06      4.64 o 
   9   5   7      105.22      104.10     24.07 o 
  11   5   7       83.10       92.66     11.08 o 
 -16   6   7      215.31      219.07     13.16 o 
 -14   6   7      419.40      415.62     15.06 o 
 -12   6   7     1089.32     1080.18     22.87 o 
 -10   6   7     1511.20     1432.00     21.21 o 
  -8   6   7      981.39      971.90     14.58 o 
  -6   6   7      857.28      876.44     29.73 o 
  -4   6   7     4769.28     4846.75     41.36 o 
  -2   6   7     4500.77     4458.32     34.63 o 
   0   6   7     2292.30     2349.94     25.48 o 
   2   6   7    10047.16     9703.62     74.03 o 
   4   6   7     9038.64     8990.13     71.30 o 
   6   6   7     2736.91     2828.84     47.09 o 
   8   6   7      751.34      789.98     34.88 o 
  10   6   7      352.06      357.83     17.70 o 
 -15   7   7      230.43      227.17     12.67 o 
 -13   7   7      653.21      639.68     18.43 o 
 -11   7   7     1898.26     1974.38     38.38 o 
  -9   7   7     1810.53     1816.65     27.31 o 
  -7   7   7     2251.60     2298.96     30.67 o 
  -5   7   7     2724.02     2874.59     34.69 o 
  -3   7   7     5391.10     5301.56     51.99 o 
  -1   7   7     3129.69     3112.35     31.00 o 
   1   7   7      480.62      511.45     11.23 o 
   3   7   7     3664.39     3683.04     37.15 o 
   5   7   7     3020.01     2942.14     39.83 o 
   7   7   7      929.17      936.00     26.01 o 
   9   7   7      415.90      421.08     18.56 o 
  11   7   7      339.22      343.17     18.08 o 
 -14   8   7       29.30       27.92      7.25 o 
 -12   8   7       24.33       13.68      6.00 o 
 -10   8   7      172.91      176.08     11.51 o 
  -8   8   7      128.88      154.72     10.79 o 
  -6   8   7        0.60       17.44     13.07 o 
  -4   8   7       61.44       56.66      5.18 o 
  -2   8   7      523.39      552.70     11.39 o 
   0   8   7      910.42      879.86     15.05 o 
   2   8   7       76.59       81.31      5.43 o 
   4   8   7        0.41        3.78      3.60 o 
   6   8   7      583.17      594.58     17.09 o 
   8   8   7      241.15      219.69     14.10 o 
  10   8   7        3.26        4.63      5.64 o 
 -13   9   7      564.72      562.17     49.37 o 
 -11   9   7     2512.07     2551.99     46.61 o 
  -9   9   7     2475.55     2512.02     35.26 o 
  -7   9   7     1398.71     1468.57     26.36 o 
  -5   9   7     1512.02     1562.85     27.05 o 
  -3   9   7     5991.65     5873.55    117.62 o 
  -1   9   7     5884.22     5799.89     50.48 o 
   1   9   7     1205.76     1230.40     18.93 o 
   3   9   7     1364.01     1395.63     25.54 o 
   5   9   7     1538.79     1578.38     28.86 o 
   7   9   7     1318.81     1241.32     28.11 o 
   9   9   7     1027.97     1062.98     30.81 o 
 -12  10   7      214.14      233.59     15.04 o 
 -10  10   7      445.98      467.34     18.46 o 
  -8  10   7      239.50      238.60     10.42 o 
  -6  10   7      108.87      107.86     15.73 o 
  -4  10   7      797.37      835.73     22.59 o 
  -2  10   7     2221.52     2248.60     31.86 o 
   0  10   7      476.15      477.96     14.03 o 
   2  10   7      319.09      298.65     15.10 o 
   4  10   7      462.76      422.60     14.63 o 
   6  10   7      382.57      349.58     14.20 o 
   8  10   7      518.87      464.59     20.49 o 
 -11  11   7      357.24      420.71     18.73 o 
  -9  11   7      629.19      646.26     17.63 o 
  -7  11   7      621.38      640.89     21.25 o 
  -5  11   7     1129.14     1180.41     28.34 o 
  -3  11   7     1644.91     1559.56     35.56 o 
  -1  11   7     1608.65     1546.15     34.07 o 
   1  11   7      321.87      320.71     15.91 o 
   3  11   7      280.76      307.94     12.90 o 
   5  11   7      809.82      799.81     32.23 o 
   7  11   7      531.56      535.21     18.53 o 
 -10  12   7      384.94      412.75     18.95 o 
  -8  12   7      774.81      791.75     24.85 o 
  -6  12   7     1151.78     1172.06     47.60 o 
  -4  12   7      892.47      964.34     26.21 o 
  -2  12   7     1561.09     1562.99     52.79 o 
   0  12   7     1698.20     1665.79     37.68 o 
   2  12   7      988.45      955.88     28.74 o 
   4  12   7     1148.08     1210.07     26.65 o 
   6  12   7     1195.20     1238.02     28.52 o 
  -9  13   7        3.09        7.98      9.44 o 
  -7  13   7        3.40       -2.67      4.82 o 
  -5  13   7        8.11       -1.29      8.07 o 
  -3  13   7       47.31       30.91     11.76 o 
  -1  13   7        4.32       21.88      9.85 o 
   1  13   7        0.09        0.45      7.11 o 
   3  13   7        1.12        0.78      5.41 o 
  -6  14   7      342.78      426.17     28.99 o 
  -4  14   7      427.36      459.00     30.64 o 
  -2  14   7      853.03      853.98     41.58 o 
   0  14   7     1272.75     1360.03     54.71 o 
 -18   0   8      540.00      631.60     33.10 o 
 -16   0   8     1828.10     1787.84     53.89 o 
 -14   0   8     1740.82     1626.45     48.96 o 
 -12   0   8     3621.24     3606.64     52.27 o 
 -10   0   8     4795.89     4677.72     60.57 o 
  -8   0   8     2855.46     2636.83     73.58 o 
  -6   0   8      983.96      987.62     21.29 o 
  -4   0   8     1318.94     1264.67     24.33 o 
  -2   0   8    14865.06    14830.64    205.15 o 
   0   0   8    11489.71    12049.04    172.88 o 
   2   0   8     4130.24     3708.34     70.03 o 
   4   0   8     6447.80     6576.38    109.96 o 
   6   0   8     2083.18     2232.06     54.71 o 
   8   0   8     1197.94     1296.84     41.85 o 
  10   0   8      799.81      802.83     34.47 o 
  12   0   8      556.64      552.27     30.64 o 
 -17   1   8       84.86       59.83      9.03 o 
 -15   1   8      343.35      319.44     12.47 o 
 -13   1   8      221.03      193.34      9.47 o 
 -11   1   8     1425.22     1493.65     20.99 o 
  -9   1   8       99.97      100.14      8.06 o 
  -7   1   8      267.02      293.76      8.73 o 
  -5   1   8     2693.97     2926.81     29.41 o 
  -3   1   8     4700.23     4844.85     41.84 o 
  -1   1   8     1442.18     1470.07     26.50 o 
   1   1   8      216.50      184.98     10.12 o 
   3   1   8      904.76      866.84     20.79 o 
   5   1   8      752.29      745.56     20.21 o 
   7   1   8     1121.81      967.09     26.67 o 
   9   1   8      343.80      326.01     15.28 o 
  11   1   8       18.67       25.36      7.15 o 
 -16   2   8      237.09      205.91     10.89 o 
 -14   2   8       61.59       78.73     11.34 o 
 -12   2   8      598.94      599.47     15.58 o 
 -10   2   8     2153.45     2158.20     45.05 o 
  -8   2   8     2850.50     2738.75     28.83 o 
  -6   2   8     4508.53     4544.42     40.33 o 
  -4   2   8     3530.20     3603.56     29.62 o 
  -2   2   8     6947.02     7034.90     67.13 o 
   0   2   8     5994.42     5814.79     67.99 o 
   2   2   8     1337.89     1374.16     26.58 o 
   4   2   8     3336.06     3355.86     72.35 o 
   6   2   8     3074.07     2804.09     45.13 o 
   8   2   8     1373.21     1339.99     37.20 o 
  10   2   8      522.28      526.05     22.70 o 
  12   2   8      192.19      183.27     20.24 o 
 -17   3   8      245.50      250.06     19.28 o 
 -15   3   8      274.04      262.47     11.63 o 
 -13   3   8      897.92      913.43     25.49 o 
 -11   3   8     2270.42     2383.00     33.25 o 
  -9   3   8     2565.48     2520.89     27.75 o 
  -7   3   8     4242.17     4143.07     38.08 o 
  -5   3   8     5409.92     5537.68     41.04 o 
  -3   3   8     8363.10     8308.36     50.57 o 
  -1   3   8     5676.67     5532.23     40.88 o 
   1   3   8     1930.02     1872.10     37.47 o 
   3   3   8     3581.91     3648.09     50.52 o 
   5   3   8     3421.74     3410.63     49.70 o 
   7   3   8     2438.47     2394.77     65.38 o 
   9   3   8     1359.79     1350.41     31.00 o 
  11   3   8      696.23      745.66     26.11 o 
 -16   4   8       14.96       15.10      7.01 o 
 -14   4   8        4.87        5.02      3.94 o 
 -12   4   8       22.61       26.15      5.08 o 
 -10   4   8      425.55      411.84     12.73 o 
  -8   4   8      227.08      212.76      6.63 o 
  -6   4   8       16.79       32.07      6.05 o 
  -4   4   8       43.40       46.99      4.82 o 
  -2   4   8     1343.11     1377.58     15.74 o 
   0   4   8     1827.04     1812.31     21.68 o 
   2   4   8     1145.01     1078.95     19.07 o 
   4   4   8        7.63       11.18      6.26 o 
   6   4   8      787.16      792.64     20.84 o 
   8   4   8       88.48       84.00      7.12 o 
  10   4   8       12.00        6.28      7.39 o 
 -15   5   8      486.44      494.13     18.67 o 
 -13   5   8      862.06      864.33     17.70 o 
 -11   5   8     2459.62     2420.44     30.05 o 
  -9   5   8     3733.27     3728.23     38.27 o 
  -7   5   8     2524.31     2451.43     24.31 o 
  -5   5   8     3341.90     3366.29     32.34 o 
  -3   5   8     6373.52     6323.80     51.78 o 
  -1   5   8     7287.41     7167.16     50.86 o 
   1   5   8     3161.22     3141.84     32.08 o 
   3   5   8     1806.58     1901.86     27.59 o 
   5   5   8     4078.42     4114.93     47.10 o 
   7   5   8     2402.62     2375.59     44.19 o 
   9   5   8     1230.35     1281.92     32.98 o 
  11   5   8      659.24      694.83     25.72 o 
 -16   6   8       69.53       79.88      8.73 o 
 -14   6   8      414.71      418.41     15.40 o 
 -12   6   8      593.49      580.91     17.00 o 
 -10   6   8      292.74      284.97     10.11 o 
  -8   6   8      453.50      467.92     13.36 o 
  -6   6   8      912.15      973.60     18.17 o 
  -4   6   8     2662.28     2638.02     27.98 o 
  -2   6   8     1700.08     1653.79     18.34 o 
   0   6   8     1579.05     1546.30     20.43 o 
   2   6   8     3093.23     3160.01     33.25 o 
   4   6   8      649.80      673.40     16.09 o 
   6   6   8      651.24      622.67     20.88 o 
   8   6   8      522.55      476.65     19.42 o 
  10   6   8      141.13      131.71     12.67 o 
 -15   7   8      224.42      236.87     12.81 o 
 -13   7   8       84.96       96.20     10.21 o 
 -11   7   8      242.66      243.56     13.54 o 
  -9   7   8     1050.26     1026.87     25.72 o 
  -7   7   8     1563.38     1533.39     24.51 o 
  -5   7   8      455.18      491.68     17.96 o 
  -3   7   8       68.98       66.43      4.68 o 
  -1   7   8     2968.05     3037.16     31.43 o 
   1   7   8     4750.07     4908.21     45.18 o 
   3   7   8      971.48      904.87     22.62 o 
   5   7   8      269.23      271.31     13.64 o 
   7   7   8      203.69      215.05     13.22 o 
   9   7   8      407.36      406.26     18.95 o 
 -14   8   8      625.09      607.80     33.10 o 
 -12   8   8      626.50      659.28     22.91 o 
 -10   8   8     2103.63     2154.51     40.91 o 
  -8   8   8     2903.72     2944.54     38.03 o 
  -6   8   8     1157.14     1195.94     21.74 o 
  -4   8   8     2032.12     2043.81     29.25 o 
  -2   8   8     2730.91     2766.33     35.02 o 
   0   8   8     4339.42     4307.53     41.33 o 
   2   8   8     3774.85     3707.43     42.34 o 
   4   8   8     1423.95     1351.19     29.94 o 
   6   8   8     1048.18     1035.16     31.73 o 
   8   8   8      752.64      788.00     26.10 o 
 -13   9   8        2.08        0.09      5.49 o 
 -11   9   8       54.65       47.00      8.12 o 
  -9   9   8      169.85      178.38     11.80 o 
  -7   9   8        7.55        3.18      3.78 o 
  -5   9   8       94.84       89.96     10.80 o 
  -3   9   8      280.30      293.69     13.50 o 
  -1   9   8      116.25      118.43      6.79 o 
   1   9   8       82.93       87.47      6.04 o 
   3   9   8        2.57        4.46      3.68 o 
   5   9   8       94.54       93.91      8.23 o 
   7   9   8      211.41      192.45     18.33 o 
 -12  10   8      370.64      396.97     18.66 o 
 -10  10   8      658.70      701.50     23.11 o 
  -8  10   8     1248.94     1273.36     24.48 o 
  -6  10   8     2536.70     2652.88     45.24 o 
  -4  10   8     3477.99     3363.64     52.22 o 
  -2  10   8     1933.51     1898.07     48.69 o 
   0  10   8     1349.10     1352.93     25.01 o 
   2  10   8     1496.93     1427.30     27.01 o 
   4  10   8      747.00      725.81     19.82 o 
   6  10   8     1230.80     1291.91     39.65 o 
 -11  11   8      249.60      251.07     15.28 o 
  -9  11   8      914.57      924.01     38.30 o 
  -7  11   8      622.37      663.19     23.39 o 
  -5  11   8      268.04      302.67     23.66 o 
  -3  11   8      436.11      458.31     17.64 o 
  -1  11   8     1119.91     1124.79     44.04 o 
   1  11   8     1307.15     1287.59     32.47 o 
   3  11   8      451.38      422.87     15.32 o 
   5  11   8      352.33      363.36     21.96 o 
 -10  12   8       22.78        9.57      8.21 o 
  -8  12   8       87.72       86.47      9.95 o 
  -6  12   8      142.98      136.25     23.39 o 
  -4  12   8       86.12      109.59     11.35 o 
  -2  12   8       32.82       47.05     12.31 o 
   0  12   8       50.91       50.33     13.13 o 
   2  12   8      408.93      420.60     19.85 o 
   4  12   8       92.61      101.90     20.92 o 
  -7  13   8      709.62      748.12     26.53 o 
  -5  13   8      812.92      873.37     26.60 o 
  -3  13   8     1004.24     1056.13     45.13 o 
  -1  13   8      977.78      901.85     42.67 o 
   1  13   8     1284.97     1230.88     34.43 o 
 -17   1   9      528.59      586.53     40.07 o 
 -15   1   9      172.99      181.41     12.71 o 
 -13   1   9      565.58      558.85     15.71 o 
 -11   1   9     2441.59     2393.16     28.61 o 
  -9   1   9     4589.72     4418.58     41.85 o 
  -7   1   9     1060.39     1014.11     22.95 o 
  -5   1   9     1922.03     2044.24     25.86 o 
  -3   1   9    12340.68    12637.41    106.13 o 
  -1   1   9     7544.04     7773.08     87.04 o 
   1   1   9     5445.82     5487.36    100.94 o 
   3   1   9     3767.88     3586.51     51.64 o 
   5   1   9     1923.10     1901.31     35.58 o 
   7   1   9     1814.32     1835.38     36.73 o 
   9   1   9      853.12      856.18     25.60 o 
  11   1   9      714.15      724.33     27.35 o 
 -16   2   9      120.81      140.03      9.57 o 
 -14   2   9      283.12      262.62     11.47 o 
 -12   2   9      594.25      576.93     15.73 o 
 -10   2   9     2962.33     2844.23     32.81 o 
  -8   2   9     2415.61     2262.72     26.65 o 
  -6   2   9      316.81      355.36     10.03 o 
  -4   2   9     2368.45     2387.73     30.80 o 
  -2   2   9     3815.61     3905.23     42.88 o 
   0   2   9     2976.01     2981.05     54.98 o 
   2   2   9      971.27      951.60     51.01 o 
   4   2   9      921.50      821.28     25.17 o 
   6   2   9     2205.09     2143.85     39.39 o 
   8   2   9      620.82      610.66     20.74 o 
  10   2   9      356.98      376.12     17.80 o 
 -17   3   9       55.26       34.08      9.44 o 
 -15   3   9      100.94       87.35      7.94 o 
 -13   3   9      306.83      349.14     12.89 o 
 -11   3   9       53.83       65.81      8.02 o 
  -9   3   9      306.35      285.56      8.92 o 
  -7   3   9     2150.89     2118.59     25.43 o 
  -5   3   9     1296.08     1245.75     17.29 o 
  -3   3   9     2470.61     2414.28     26.52 o 
  -1   3   9      991.86      901.81     25.65 o 
   1   3   9      283.82      308.27     12.75 o 
   3   3   9     1829.39     1881.47     41.58 o 
   5   3   9      954.00     1025.17     25.54 o 
   7   3   9      529.11      567.48     19.63 o 
   9   3   9       57.93       43.78      6.57 o 
 -16   4   9      382.65      387.79     25.94 o 
 -14   4   9      867.96      870.70     26.30 o 
 -12   4   9     2036.91     1946.49     31.05 o 
 -10   4   9     2797.25     2768.68     37.36 o 
  -8   4   9     3396.51     3481.84     33.86 o 
  -6   4   9     4716.16     4674.12     42.37 o 
  -4   4   9     5088.78     5187.62     45.21 o 
  -2   4   9     1635.94     1632.06     21.26 o 
   0   4   9      711.28      682.26     15.07 o 
   2   4   9     2683.52     2686.70     34.66 o 
   4   4   9     3926.01     3942.12     46.26 o 
   6   4   9     2856.79     2883.93     46.36 o 
   8   4   9     1988.03     2039.75    118.58 o 
  10   4   9      922.84      964.22     30.17 o 
 -15   5   9       24.05       27.85      6.14 o 
 -13   5   9      144.24      119.02      7.50 o 
 -11   5   9       15.59       13.43      3.77 o 
  -9   5   9      245.17      253.70      9.09 o 
  -7   5   9       60.33       64.34      6.06 o 
  -5   5   9      153.82      165.40      6.59 o 
  -3   5   9      879.76      925.35     15.44 o 
  -1   5   9     5261.80     5178.37     40.86 o 
   1   5   9     1628.78     1586.17     21.76 o 
   3   5   9      182.86      194.65     15.18 o 
   5   5   9      396.19      406.28     13.26 o 
   7   5   9      384.71      402.57     18.08 o 
   9   5   9        1.44        5.68      5.88 o 
 -14   6   9      218.93      204.41     11.65 o 
 -12   6   9      200.05      222.65      9.64 o 
 -10   6   9      533.48      557.69     17.06 o 
  -8   6   9     2763.64     2731.53     36.90 o 
  -6   6   9     1930.81     1861.47     30.23 o 
  -4   6   9      685.77      714.01     13.57 o 
  -2   6   9     6019.89     6075.45     54.78 o 
   0   6   9     9835.05     9654.84     75.40 o 
   2   6   9     4475.64     4490.39     43.63 o 
   4   6   9      663.27      684.20     16.83 o 
   6   6   9      344.77      348.99     26.67 o 
   8   6   9      997.56     1042.98     30.44 o 
 -15   7   9      258.72      280.95     13.93 o 
 -13   7   9      353.72      364.77     16.80 o 
 -11   7   9     1186.01     1160.69     29.69 o 
  -9   7   9     1587.40     1673.91     34.72 o 
  -7   7   9     2134.48     2151.06     39.07 o 
  -5   7   9     1077.68     1092.97     20.72 o 
  -3   7   9      347.51      377.24     15.22 o 
  -1   7   9     3464.74     3367.78     40.96 o 
   1   7   9     3428.65     3375.95     36.02 o 
   3   7   9     1057.55     1044.01     18.59 o 
   5   7   9      454.93      471.52     18.91 o 
   7   7   9      655.42      703.62     24.65 o 
   9   7   9     1213.84     1282.77     35.47 o 
 -14   8   9       58.43       57.74      9.38 o 
 -12   8   9       12.20       29.37      7.21 o 
 -10   8   9        0.38        5.28      6.15 o 
  -8   8   9       70.85       65.95      7.92 o 
  -6   8   9      182.60      174.06     10.42 o 
  -4   8   9      461.87      450.37     16.53 o 
  -2   8   9      105.97      109.93      8.07 o 
   0   8   9       19.81       26.54      4.10 o 
   2   8   9      498.32      529.77     13.09 o 
   4   8   9      167.46      144.65      9.42 o 
   6   8   9       10.95        9.03      6.00 o 
   8   8   9       41.02       56.23     14.63 o 
 -13   9   9      595.43      596.75     23.11 o 
 -11   9   9      605.18      661.72     22.82 o 
  -9   9   9      948.02      943.44     26.21 o 
  -7   9   9     2528.04     2473.49     35.36 o 
  -5   9   9     2341.62     2276.18     40.89 o 
  -3   9   9      956.47      991.76     34.88 o 
  -1   9   9     1910.15     1872.73     29.53 o 
   1   9   9     1853.86     1896.32     26.15 o 
   3   9   9     1034.81     1049.15     23.51 o 
   5   9   9     1053.38     1049.49     24.80 o 
   7   9   9     1213.43     1318.09     35.19 o 
 -12  10   9      144.39      140.34     12.28 o 
 -10  10   9      105.44      130.49     11.51 o 
  -8  10   9      298.84      325.24     22.16 o 
  -6  10   9      832.32      848.30     48.55 o 
  -4  10   9      281.18      260.44     13.51 o 
  -2  10   9      433.09      398.92     21.34 o 
   0  10   9      507.86      507.11     19.47 o 
   2  10   9      364.75      350.27     13.62 o 
   4  10   9      485.83      462.94     26.86 o 
   6  10   9      191.40      211.23     15.07 o 
  -9  11   9      691.11      747.58     34.74 o 
  -7  11   9     1035.95     1054.04     28.31 o 
  -5  11   9      714.28      714.78     22.93 o 
  -3  11   9      164.15      147.27     11.36 o 
  -1  11   9      391.87      385.41     26.53 o 
   1  11   9      904.49      866.02     41.03 o 
   3  11   9      480.18      486.81     17.10 o 
  -8  12   9      646.65      654.30     32.55 o 
  -6  12   9      694.29      749.99     24.33 o 
  -4  12   9      759.46      822.95     25.16 o 
  -2  12   9      965.30      909.51     41.85 o 
   0  12   9     1382.90     1460.96     54.98 o 
   2  12   9     1164.48     1185.40     33.92 o 
  -3  13   9        1.17        4.38      8.75 o 
 -16   0  10      804.53      848.79     38.57 o 
 -14   0  10      776.83      826.63     36.11 o 
 -12   0  10      650.69      631.90     20.32 o 
 -10   0  10      865.96      908.78     23.79 o 
  -8   0  10     1484.65     1408.84     29.42 o 
  -6   0  10     4442.49     4227.67     58.30 o 
  -4   0  10     3011.23     3119.93     86.85 o 
  -2   0  10     4352.15     4433.77     83.16 o 
   0   0  10     8856.68     8963.00    142.51 o 
   2   0  10     2244.47     2333.27     56.62 o 
   4   0  10      778.44      894.74     33.92 o 
   6   0  10     1060.76     1168.28     41.03 o 
   8   0  10     1491.08     1497.07     49.24 o 
  10   0  10     1156.17     1133.26     45.13 o 
 -15   1  10      216.21      210.11     15.16 o 
 -13   1  10       38.45       28.61      5.38 o 
 -11   1  10      129.01      122.80      6.94 o 
  -9   1  10     1102.07     1119.39     19.44 o 
  -7   1  10     1975.48     1884.97     24.58 o 
  -5   1  10      252.12      271.75      8.94 o 
  -3   1  10      101.50       92.45     10.12 o 
  -1   1  10     1335.82     1290.79     40.07 o 
   1   1  10      892.66      888.00     22.63 o 
   3   1  10     1022.57      891.32     23.31 o 
   5   1  10      352.56      316.33     17.23 o 
   7   1  10       64.08       70.34     11.08 o 
   9   1  10      236.98      212.26     24.76 o 
 -16   2  10      189.49      215.06     12.84 o 
 -14   2  10      267.76      278.97     12.32 o 
 -12   2  10      392.92      407.47     13.99 o 
 -10   2  10     2021.98     1950.45     29.14 o 
  -8   2  10     2430.13     2334.91     28.38 o 
  -6   2  10     2669.95     2642.90     30.24 o 
  -4   2  10     2215.89     2180.25     30.53 o 
  -2   2  10     1119.45     1178.60     25.82 o 
   0   2  10     4101.61     4024.55     56.09 o 
   2   2  10     3159.27     2942.45     46.60 o 
   4   2  10     1201.93     1220.20     28.61 o 
   6   2  10      709.02      707.51     26.12 o 
   8   2  10      570.30      574.93     21.40 o 
 -15   3  10      411.10      488.65     21.64 o 
 -13   3  10      303.86      306.55     12.66 o 
 -11   3  10     1147.54     1107.10     27.55 o 
  -9   3  10     3166.75     3024.94     53.89 o 
  -7   3  10     4215.98     3930.10     45.81 o 
  -5   3  10     1296.61     1313.17     22.77 o 
  -3   3  10      804.91      826.12     17.55 o 
  -1   3  10     4699.01     4705.01     49.63 o 
   1   3  10     4166.97     4184.83     58.50 o 
   3   3  10     2014.12     1957.89     51.29 o 
   5   3  10     1302.32     1256.96     29.74 o 
   7   3  10     1513.35     1579.83     35.49 o 
   9   3  10     1266.58     1298.03     35.30 o 
 -16   4  10        0.29       -0.48      5.00 o 
 -14   4  10      124.09      118.22     14.82 o 
 -12   4  10       37.26       36.68      5.81 o 
 -10   4  10        0.53        1.87      4.38 o 
  -8   4  10       48.91       48.54      5.49 o 
  -6   4  10      583.23      563.19     14.48 o 
  -4   4  10     1343.50     1328.35     19.44 o 
  -2   4  10      953.57      914.63     18.73 o 
   0   4  10       19.35       25.78      4.35 o 
   2   4  10      844.48      798.13     17.98 o 
   4   4  10      182.43      197.55      9.77 o 
   6   4  10       12.91       10.41      4.42 o 
   8   4  10       38.30       29.97      8.08 o 
 -15   5  10      573.57      566.28     18.51 o 
 -13   5  10      654.31      609.09     15.63 o 
 -11   5  10      858.32      856.23     17.81 o 
  -9   5  10     1825.61     1839.36     26.03 o 
  -7   5  10     2500.14     2550.27     31.64 o 
  -5   5  10     3254.13     3181.97     39.21 o 
  -3   5  10     1985.33     1914.19     24.68 o 
  -1   5  10     1865.98     1950.52     35.03 o 
   1   5  10     4108.95     4216.29     47.87 o 
   3   5  10     2417.68     2415.37     34.64 o 
   5   5  10     1670.44     1702.57     29.44 o 
   7   5  10     1174.09     1241.37     35.42 o 
 -14   6  10       28.99       17.49      5.31 o 
 -12   6  10      116.82      122.36      7.90 o 
 -10   6  10      493.22      508.49     15.73 o 
  -8   6  10     1094.45     1119.05     44.72 o 
  -6   6  10      549.42      537.49     42.26 o 
  -4   6  10     1052.38     1038.25     17.51 o 
  -2   6  10     2756.01     2804.51     36.79 o 
   0   6  10      576.38      623.84     33.12 o 
   2   6  10      454.38      422.69     13.29 o 
   4   6  10      585.94      564.74     26.59 o 
   6   6  10      379.13      363.20     17.68 o 
   8   6  10      260.61      247.35     16.34 o 
 -13   7  10      202.70      199.35     19.23 o 
 -11   7  10      490.89      480.01     19.53 o 
  -9   7  10      315.78      323.17     15.67 o 
  -7   7  10       94.79       94.33      9.08 o 
  -5   7  10     1324.70     1356.13     30.54 o 
  -3   7  10     2209.10     2236.85     31.98 o 
  -1   7  10      984.92      973.99     26.55 o 
   1   7  10      613.71      603.60     14.69 o 
   3   7  10      294.78      299.55     11.77 o 
   5   7  10      368.05      369.10     17.36 o 
   7   7  10      125.63      112.73     11.89 o 
 -12   8  10      703.79      735.47     24.95 o 
 -10   8  10      828.61      844.43     25.52 o 
  -8   8  10     1177.28     1194.50     29.88 o 
  -6   8  10      927.08      976.62     33.78 o 
  -4   8  10     1756.34     1785.03     35.58 o 
  -2   8  10     2720.37     2696.07     36.95 o 
   0   8  10     2096.43     2024.45     32.08 o 
   2   8  10     1407.03     1366.87     22.51 o 
   4   8  10      680.69      695.26     23.49 o 
   6   8  10     1145.46     1217.87     41.44 o 
 -11   9  10       46.76       47.11      8.40 o 
  -9   9  10      208.97      213.82     14.91 o 
  -7   9  10       37.92       27.90      9.57 o 
  -5   9  10        0.33        0.13      4.32 o 
  -3   9  10       84.39       90.10     16.41 o 
  -1   9  10       14.32       12.68      4.54 o 
   1   9  10      151.29      137.18     11.48 o 
   3   9  10      157.58      148.46     11.30 o 
   5   9  10        0.20       -3.34      5.21 o 
 -10  10  10      707.03      750.18     25.24 o 
  -8  10  10     1773.72     1773.89     53.89 o 
  -6  10  10     1468.42     1491.58     33.93 o 
  -4  10  10      734.27      729.68     32.00 o 
  -2  10  10      884.36      864.66     25.39 o 
   0  10  10      732.78      737.18     36.93 o 
   2  10  10     1381.65     1493.69     37.42 o 
   4  10  10     1844.19     1956.80     56.07 o 
  -9  11  10      177.10      195.85     19.69 o 
  -7  11  10      263.55      270.53     20.79 o 
  -5  11  10      536.71      542.05     20.52 o 
  -3  11  10      777.05      760.45     24.18 o 
  -1  11  10      469.96      506.32     31.18 o 
   1  11  10      446.42      414.14     29.82 o 
  -6  12  10       51.61       46.98      8.48 o 
  -4  12  10       17.83       21.47      6.93 o 
  -2  12  10      211.04      196.67     21.34 o 
 -15   1  11      566.11      548.51     23.29 o 
 -13   1  11      758.50      751.59     19.66 o 
 -11   1  11      280.13      280.71      9.99 o 
  -9   1  11     1191.56     1181.95     20.05 o 
  -7   1  11     5285.02     5269.81     50.01 o 
  -5   1  11     3123.67     3178.66     42.72 o 
  -3   1  11     2235.11     2277.56     39.65 o 
  -1   1  11     3455.98     3274.81     90.95 o 
   1   1  11     3078.58     2985.69     80.56 o 
   3   1  11     1733.81     1763.73     36.16 o 
   5   1  11      683.39      614.73     21.16 o 
   7   1  11     1208.76     1269.33     32.77 o 
 -16   2  11      188.22      176.31     16.02 o 
 -14   2  11      474.52      462.30     16.08 o 
 -12   2  11      469.99      484.68     15.61 o 
 -10   2  11      354.32      334.75     10.70 o 
  -8   2  11     1240.02     1220.07     20.29 o 
  -6   2  11     1453.11     1463.37     22.27 o 
  -4   2  11     1137.07     1134.37     21.96 o 
  -2   2  11      511.79      522.59     28.72 o 
   0   2  11     1770.44     1689.83     34.13 o 
   2   2  11     2711.71     2594.40     94.51 o 
   4   2  11      314.96      345.35     16.05 o 
   6   2  11      386.02      368.84     17.20 o 
   8   2  11      703.08      759.79     25.65 o 
 -15   3  11       29.73       42.34      7.24 o 
 -13   3  11       47.50       43.15      8.78 o 
 -11   3  11      336.68      340.99     13.23 o 
  -9   3  11      530.84      482.07     12.70 o 
  -7   3  11     1678.06     1593.79     23.45 o 
  -5   3  11      544.40      525.14     14.70 o 
  -3   3  11      141.75      138.93      8.23 o 
  -1   3  11     1240.32     1253.74     50.60 o 
   1   3  11      664.03      718.73     21.76 o 
   3   3  11      821.37      828.44     24.35 o 
   5   3  11      140.96      108.14     10.44 o 
   7   3  11      104.90       76.88      8.25 o 
 -14   4  11      676.43      658.74     16.96 o 
 -12   4  11      398.14      398.42     12.73 o 
 -10   4  11     1327.36     1335.00     22.59 o 
  -8   4  11     3415.30     3334.38     42.00 o 
  -6   4  11     1347.69     1310.39     24.00 o 
  -4   4  11      113.30      114.13      7.79 o 
  -2   4  11     1161.96     1135.29     26.79 o 
   0   4  11     3682.66     3714.75     55.89 o 
   2   4  11     3543.43     3623.43     49.62 o 
   4   4  11     2328.91     2318.04     35.58 o 
   6   4  11     1189.27     1245.70     26.27 o 
 -13   5  11        4.11        2.99      5.29 o 
 -11   5  11        1.62        1.81      3.58 o 
  -9   5  11      107.46      110.38      8.19 o 
  -7   5  11      733.99      762.75     18.00 o 
  -5   5  11     2914.09     2874.75     38.39 o 
  -3   5  11      614.34      607.72     13.81 o 
  -1   5  11      205.80      213.21     12.45 o 
   1   5  11      547.79      562.48     15.71 o 
   3   5  11      461.38      446.76     15.75 o 
   5   5  11        5.22        8.07      4.53 o 
   7   5  11       61.65       75.34     10.31 o 
 -14   6  11      136.84      165.71     19.91 o 
 -12   6  11      649.02      611.98     16.02 o 
 -10   6  11      683.93      697.24     19.00 o 
  -8   6  11      595.80      593.64     20.76 o 
  -6   6  11     2441.80     2384.68     43.78 o 
  -4   6  11     4221.56     4111.67     48.68 o 
  -2   6  11     3724.91     3770.94     46.14 o 
   0   6  11      988.47     1040.37     26.78 o 
   2   6  11      488.99      466.69     14.67 o 
   4   6  11      999.38      975.16     22.38 o 
   6   6  11      327.59      304.25     16.97 o 
 -13   7  11      299.03      290.74     14.00 o 
 -11   7  11      491.98      501.18     50.47 o 
  -9   7  11      802.84      771.32     48.96 o 
  -7   7  11      435.47      440.95     18.47 o 
  -5   7  11      885.03      870.70     25.12 o 
  -3   7  11     1426.99     1407.07     25.52 o 
  -1   7  11     1496.37     1457.54     26.55 o 
   1   7  11      871.71      894.21     25.21 o 
   3   7  11      602.57      626.39     17.56 o 
   5   7  11     1053.06     1017.03     48.14 o 
 -12   8  11       36.25       51.68     20.52 o 
 -10   8  11       10.23        8.90      7.52 o 
  -8   8  11       92.91       97.60     19.28 o 
  -6   8  11      178.96      180.53     16.96 o 
  -4   8  11      115.27      121.14     14.36 o 
  -2   8  11      153.80      170.87      9.68 o 
   0   8  11       19.31       19.13      5.15 o 
   2   8  11       46.60       41.03     11.76 o 
   4   8  11      131.16      138.99     12.57 o 
 -11   9  11      576.00      571.86     22.41 o 
  -9   9  11      915.92      903.84     27.46 o 
  -7   9  11      805.42      812.13     35.29 o 
  -5   9  11     1139.37     1064.88     39.66 o 
  -3   9  11      938.68      929.46     26.55 o 
  -1   9  11      674.34      678.09     18.67 o 
   1   9  11     1166.77     1179.80     32.49 o 
   3   9  11     1634.66     1720.27     39.02 o 
  -8  10  11      276.42      266.43     21.34 o 
  -6  10  11      250.47      233.87     19.69 o 
  -4  10  11      142.52      140.24     11.51 o 
  -2  10  11      275.47      266.45     19.97 o 
   0  10  11      552.51      495.92     32.00 o 
  -5  11  11      364.11      341.10     23.25 o 
  -3  11  11      527.44      560.91     21.73 o 
 -14   0  12      318.31      313.47     25.17 o 
 -12   0  12      128.38      145.31     12.45 o 
 -10   0  12      900.76      891.73     48.83 o 
  -8   0  12     1760.54     1699.68     36.10 o 
  -6   0  12     2950.71     2888.75     49.46 o 
  -4   0  12     3751.45     3787.12     80.42 o 
  -2   0  12     1060.76     1136.55     39.66 o 
   0   0  12      825.87      859.45     34.74 o 
   2   0  12     1732.35     1694.84     51.43 o 
   4   0  12     1823.26     1838.72     55.80 o 
   6   0  12      969.49     1007.98     41.58 o 
 -15   1  12       82.49       85.60     11.22 o 
 -13   1  12      218.43      206.77     11.58 o 
 -11   1  12      396.41      364.84     11.75 o 
  -9   1  12      143.15      141.27      7.83 o 
  -7   1  12      150.05      142.47      7.97 o 
  -5   1  12      524.52      501.91     15.27 o 
  -3   1  12      373.97      372.10     15.67 o 
  -1   1  12      837.33      785.74     23.21 o 
   1   1  12      453.81      421.54     19.15 o 
   3   1  12      129.10      104.53     12.31 o 
   5   1  12      177.28      193.32     28.72 o 
 -14   2  12      584.86      582.90     23.38 o 
 -12   2  12      537.97      537.35     25.05 o 
 -10   2  12      655.09      627.93     15.23 o 
  -8   2  12     1095.37     1111.99     20.12 o 
  -6   2  12     1017.38     1044.29     22.16 o 
  -4   2  12     2060.76     2003.22     38.01 o 
  -2   2  12     1416.70     1376.94     31.33 o 
   0   2  12      973.22      919.37     25.72 o 
   2   2  12     1036.79     1063.44     28.43 o 
   4   2  12      771.85      771.37     24.65 o 
   6   2  12      982.31      971.40     28.96 o 
 -13   3  12      672.73      661.53     20.60 o 
 -11   3  12      802.96      760.06     20.45 o 
  -9   3  12      526.02      534.20     14.02 o 
  -7   3  12      828.22      858.83     19.89 o 
  -5   3  12     2327.78     2330.91     35.02 o 
  -3   3  12     1790.70     1770.65     35.78 o 
  -1   3  12     1365.45     1440.96     32.40 o 
   1   3  12     1500.46     1430.17     32.98 o 
   3   3  12     2006.68     2015.45     41.19 o 
   5   3  12     1392.38     1427.94     28.84 o 
 -14   4  12        2.08        8.12      4.64 o 
 -12   4  12        3.23        3.09      3.92 o 
 -10   4  12      122.01      105.53      8.74 o 
  -8   4  12      322.85      286.46     11.92 o 
  -6   4  12      249.66      268.17     11.52 o 
  -4   4  12        0.73       15.04     13.73 o 
  -2   4  12      313.20      302.67     14.70 o 
   0   4  12      122.51      138.87     11.30 o 
   2   4  12       34.88       34.46      9.09 o 
   4   4  12       30.20       31.67      6.08 o 
 -13   5  12      458.79      476.23     14.95 o 
 -11   5  12      395.85      393.59     15.66 o 
  -9   5  12     1066.22     1089.95     29.83 o 
  -7   5  12     1632.96     1584.97     45.67 o 
  -5   5  12     1385.78     1430.45     26.78 o 
  -3   5  12     1465.66     1523.13     33.24 o 
  -1   5  12     1309.20     1317.89     37.06 o 
   1   5  12     2338.71     2364.65     44.58 o 
   3   5  12     1639.27     1747.00     31.12 o 
   5   5  12      613.44      632.95     19.03 o 
 -12   6  12      122.03      124.59     14.67 o 
 -10   6  12       84.66       89.00     15.04 o 
  -8   6  12      935.72      962.88     28.10 o 
  -6   6  12     1994.23     1962.19     40.89 o 
  -4   6  12      128.99      148.06      9.39 o 
  -2   6  12       60.12       61.82      8.59 o 
   0   6  12      668.05      638.07     21.85 o 
   2   6  12      798.44      770.71     24.59 o 
   4   6  12      285.12      243.31     18.47 o 
 -11   7  12       62.38       66.21     10.35 o 
  -9   7  12      406.26      405.07     18.93 o 
  -7   7  12      766.51      803.87     46.77 o 
  -5   7  12      668.15      603.42     30.09 o 
  -3   7  12      516.89      510.60     19.12 o 
  -1   7  12      263.78      247.00     14.02 o 
   1   7  12      316.43      326.76     16.47 o 
   3   7  12       83.30      104.62     10.98 o 
 -10   8  12      229.37      259.23     33.37 o 
  -8   8  12      731.19      700.50     33.65 o 
  -6   8  12     1474.31     1551.50     50.60 o 
  -4   8  12     1160.25     1096.61     41.03 o 
  -2   8  12      827.71      781.50     57.99 o 
   0   8  12      789.70      793.86     25.05 o 
   2   8  12     1283.12     1395.31     50.88 o 
  -9   9  12        0.18       -1.37      7.39 o 
  -7   9  12       69.48       81.79     13.95 o 
  -5   9  12        9.12       21.88      9.85 o 
  -3   9  12       46.52       36.38     10.67 o 
  -1   9  12      140.60      122.41      9.50 o 
  -4  10  12      462.23      482.52     27.90 o 
 -13   1  13      448.06      479.44     17.19 o 
 -11   1  13      909.91      903.83     19.29 o 
  -9   1  13      733.77      682.51     16.42 o 
  -7   1  13     1486.20     1487.81     28.20 o 
  -5   1  13     2404.96     2453.00     44.77 o 
  -3   1  13     1516.18     1477.66     33.75 o 
  -1   1  13      801.70      786.11     41.85 o 
   1   1  13      768.45      784.17     25.05 o 
   3   1  13     1652.06     1633.31     37.91 o 
 -12   2  13      293.17      290.77     13.78 o 
 -10   2  13      152.49      152.65      8.67 o 
  -8   2  13      450.58      389.37     14.15 o 
  -6   2  13      579.06      583.02     17.30 o 
  -4   2  13     1274.85     1300.32     31.33 o 
  -2   2  13     1306.75     1259.15     31.24 o 
   0   2  13      169.44      163.08     12.25 o 
   2   2  13      531.68      537.02     21.18 o 
   4   2  13      858.89      944.53     28.92 o 
 -13   3  13      112.91      106.90      9.93 o 
 -11   3  13      516.93      466.91     16.71 o 
  -9   3  13      227.10      219.31     11.21 o 
  -7   3  13      167.89      156.60     11.89 o 
  -5   3  13      666.69      681.15     18.84 o 
  -3   3  13      211.08      242.05     16.41 o 
  -1   3  13      501.52      529.64     26.81 o 
   1   3  13      207.17      179.34     13.25 o 
   3   3  13      236.17      240.34     15.57 o 
 -12   4  13      795.87      827.77     24.17 o 
 -10   4  13      263.91      258.70     28.04 o 
  -8   4  13       92.77      101.94      8.56 o 
  -6   4  13      992.74     1012.24     25.05 o 
  -4   4  13     1859.42     1852.95     38.57 o 
  -2   4  13     1443.83     1479.35     34.33 o 
   0   4  13     1723.72     1677.01     54.02 o 
   2   4  13     1837.75     1947.52     41.77 o 
 -11   5  13      134.70      149.82     13.47 o 
  -9   5  13     1131.10     1102.74     45.95 o 
  -7   5  13      491.97      481.05     16.02 o 
  -5   5  13       46.58       46.43      6.73 o 
  -3   5  13      126.77      116.47     10.67 o 
  -1   5  13      172.43      164.07     12.45 o 
   1   5  13       67.20       55.84      9.17 o 
   3   5  13        8.99       19.16      7.32 o 
 -10   6  13      648.35      651.87     24.36 o 
  -8   6  13     1277.43     1257.53     33.77 o 
  -6   6  13     2079.25     2022.94     43.47 o 
  -4   6  13      887.77      904.25     26.57 o 
  -2   6  13      402.14      386.78     17.79 o 
   0   6  13      583.84      548.43     21.18 o 
   2   6  13      264.59      253.71     15.66 o 
  -9   7  13      126.39      131.35     12.50 o 
  -7   7  13      576.67      606.26     23.21 o 
  -5   7  13     1263.61     1326.66     47.87 o 
  -3   7  13      647.03      698.09     23.47 o 
  -1   7  13      270.93      268.83     20.93 o 
  -6   8  13       27.83       40.21     11.76 o 
  -4   8  13        0.24       -7.66      7.39 o 
  -2   8  13       67.41       45.99      8.59 o 
 -12   0  14      765.84      758.51     26.13 o 
 -10   0  14      685.61      658.29     24.38 o 
  -8   0  14      814.71      815.38     44.72 o 
  -6   0  14      786.28      832.65     36.38 o 
  -4   0  14      879.29      918.81     38.84 o 
  -2   0  14     1080.95     1154.87     44.04 o 
   0   0  14     1048.39      983.64     41.30 o 
   2   0  14      763.38      777.67     38.02 o 
 -11   1  14       69.03       68.00      7.16 o 
  -9   1  14       55.64       50.14      6.41 o 
  -7   1  14      133.68      129.91      9.97 o 
  -5   1  14      656.34      635.67     22.63 o 
  -3   1  14      337.84      316.45     22.16 o 
  -1   1  14       81.36       73.34     13.54 o 
   1   1  14       88.56       82.44     10.62 o 
 -10   2  14      261.03      273.38     11.47 o 
  -8   2  14      664.23      655.32     19.27 o 
  -6   2  14      785.08      770.36     24.74 o 
  -4   2  14      731.64      747.18     24.62 o 
  -2   2  14      572.96      609.64     22.63 o 
   0   2  14      416.13      421.75     19.53 o 
 -11   3  14      222.49      243.51     19.87 o 
  -9   3  14      365.37      382.83     15.01 o 
  -7   3  14      805.13      804.47     23.40 o 
  -5   3  14     1310.95     1358.34     33.73 o 
  -3   3  14      915.33      945.33     28.23 o 
  -1   3  14      923.03      909.42     27.94 o 
   1   3  14     1017.16     1053.91     63.05 o 
 -10   4  14       22.90       13.75      7.32 o 
  -8   4  14       22.13       25.96      6.35 o 
  -6   4  14       27.79       33.29      7.56 o 
  -4   4  14       31.51       24.67      9.71 o 
  -2   4  14       74.79       61.45     17.64 o 
   0   4  14        2.59       -0.03      6.05 o 
  -9   5  14      497.05      498.97     27.63 o 
  -7   5  14      560.43      546.86     23.37 o 
  -5   5  14      720.49      768.17     25.09 o 
  -3   5  14     1627.54     1628.55     64.83 o 
  -1   5  14     1043.43     1087.27     31.24 o 
  -6   6  14       43.27       46.73      9.77 o 
  -4   6  14      463.02      454.62     20.00 o 
  -7   1  15      387.27      413.61     19.42 o 
  -5   1  15      578.16      604.27     23.08 o 
  -3   1  15      832.07      835.98     64.69 o 
  -6   2  15      497.80      501.44     21.16 o 
  -4   2  15      276.65      273.38     16.34 o 
  -5   3  15      247.32      272.57     39.39 o 
                                                 
